# Supplementary material for: 13C Metabolic Flux Analysis Indicates Endothelial Cells Attenuate Metabolic Perturbations by Modulating TCA Activity
Source: Metabolites. 2021 Apr 7;11(4):226. doi: 10.3390/metabo11040226 (PMC8068087; doi:10.3390/metabo11040226)
Supplement: Supplementary file 1 [file metabolites-11-00226-s001.zip]

Archive with 16 entries (16 files):
- Supplemental Figure 6.svg
- Supplemental Figure 7.svg
- Supplemental Figure 8.svg
- Supplemental Figure 9.svg
- Supplemental Figure 10.svg
- Supplemental File 1.xlsx
- Supplemental File 2.xlsx
- Supplemental File 3.csv
- Supplemental File 4.xlsx
- Supplemental File 5.xlsx
- HuVEC inhibitor Supplemental Methods.docx
- Supplemental Figure 1.svg
- Supplemental Figure 2.svg
- Supplemental Figure 3.svg
- Supplemental Figure 4.svg
- Supplemental Figure 5.svg
