# Supplementary material for: 13C Metabolic Flux Analysis Indicates Endothelial Cells Attenuate Metabolic Perturbations by Modulating TCA Activity
Source: Metabolites. 2021 Apr 7;11(4):226. doi: 10.3390/metabo11040226 (PMC8068087; doi:10.3390/metabo11040226)
Supplement: Supplementary file 1 [file metabolites-11-00226-s001.zip › Supplemental File 1.xlsx]

## Sheet: Atom Transition Network
External Fluxes
glu.e (abcde) -> glu.m (abcde)
glt.c (abcde) -> glt.e (abcde)
glc.e (abcdef) -> glc.c (abcdef)
lac.c (abc) -> lac.e (abc)
Glycolysis
glc.c (abcdef) -> g6p.c (abcdef)
g6p.c (abcdef) <-> f6p.c (abcdef)
f6p.c (abcdef) <-> dhap.c (cba) + g3p.c (def)
dhap.c (abc) <-> g3p.c (abc)
g3p.c (abc) <-> pyr.c (abc)
pyr.c (abc) <-> lac.c (abc)
Pentose Phosphate Pathway
g6p.c (abcdef) -> p5p.c (bcdef) + co2 (a)
p5p.c (abcde) + p5p.c (fghij) <-> s7p.c (abfghij) + g3p.c (cde)
s7p.c (abcdefg) + g3p.c (hij) <-> f6p.c (abchij) + e4p.c (defg)
p5p.c (abcde) + e4p.c (fghi) <-> f6p.c (abfghi) + g3p.c (cde)
TCA Cycle
pyr.m (abc) -> accoa.m (bc) + co2 (a)
accoa.m (ab) + oaa.m (cdef) -> cit.m (fedbac)
akg.m (abcde) + co2.d (f) -> cit.m (abcdef)
akg.m (abcde) -> suc.m (bcde) + co2 (a)
suc.m (abcd) <-> fum.m (abcd)
fum.m (abcd) <-> mal.m (abcd)
mal.m (abcd) <-> oaa.m (abcd)
cit.m (abcdef) -> akg.m (abcde) + co2 (f)
suc.m (bcde) + co2.d (a) -> akg.m (abcde)
Anaplerotic reactions
mal.c (abcd) -> pyr.c (bcd) + co2 (a)
pyr.m (abc) + co2.d (d) -> oaa.m (abcd)
glu.m (abcde) -> glt.m (abcde)
glt.m (abcde) <-> akg.m (abcde)
UTP synthesis
p5p.c (abcde) <-> 5pr1d.c (abcde)
carbamoylp.d (a) -> carbamoylp.c (a)
asp.c (abcd) + carbamoylp.c (e) <-> orotate.c (abcde)
orotate.c (abcde) + 5pr1d.c (fghij) <-> o5p.c (abcdefghij)
o5p.c (abcdefghij) -> co2 (e) + utp.c (abcdfghij)
HBP
f6p.c (abcdef) <-> ga6p.c (abcdef)
ga6p.c (abcdef) + accoa.c (gh) <-> naga6p.c (abcdefgh)
naga6p.c (abcdefgh) + utp.c (ijklmnopq) <-> udpnaga6p.c (abcdefghijklmnopq)
udpnaga6p.c (abcdefghijklmnopq) -> sink
Amino acids
oaa.m (abcd) <-> asp.m (abcd)
pyr.c (abc) -> ala.c (abc)
ala.d (abc) -> ala.c (abc)
Transport reactions
pyr.c (abc) -> pyr.m (abc)
mal.m (abcd) <-> mal.c (abcd)
asp.m (abcd) <-> asp.c (abcd)
accoa.m (ab) <-> accoa.c (ab)
Undiluted carbon sources
mal.d (abcd) -> mal.c (abcd)
gly (abcdef) -> g6p.c (abcdef)
Dilution pseudofluxes
r1p.d (abcde) + r1p_dummy <-> p5p.c (abcde)
accoadummy + accoa.d (ab) <-> accoa.c (ab)
utpdummy + udpnaga6p.d (abcdefghijklmnopq) <-> udpnaga6p.c (abcdefghijklmnopq)
utpdummy2 + udp.d (abcdefghi) <-> utp.c (abcdefghi)
Glycerol-3-Phosphate synthesis
dhap.c (abc) -> glyc3p.c (abc)
Compartmentalization Reactions
0*fum.c (abcd) -> fum.p (abcd)
0*fum.m (abcd) -> fum.p (abcd)
fum.p (abcd) -> sink
0*mal.c (abcd) -> mal.p (abcd)
0*mal.m (abcd) -> mal.p (abcd)
mal.p (abcd) -> sink
0*asp.c (abcd) -> asp.p (abcd)
0*asp.m (abcd) -> asp.p (abcd)
asp.p (abcd) -> sink
0*cit.c (abcdef) -> cit.p (abcdef)
0*cit.m (abcdef) -> cit.p (abcdef)
cit.p (abcdef) -> sink
0*suc.c (abcd) -> suc.p (abcd)
0*suc.m (abcd) -> suc.p (abcd)
suc.p (abcd) -> sink
0*akg.m (abcde) -> akg.p (abcde)
0*akg.c (abcde) -> akg.p (abcde)
akg.p (abcde) -> sink
0*glt.m (abcde) -> glt.p (abcde)
0*glt.c (abcde) -> glt.p (abcde)
glt.p (abcde) -> sink
0*pyr.m (abc) -> pyr.p (abc)
0*pyr.c (abc) -> pyr.p (abc)
pyr.p (abc) -> sink
akg.m (abcde) <-> akg.c (abcde)
0*akg.c (abcde) -> akg.p (abcde)
0*akg.m (abcde) -> akg.p (abcde)

## Sheet: Baseline HUVEC model
ID	Flux
glc.e -> glc.c	81.5174
glc.c -> g6p.c	81.5174
g6p.c <-> f6p.c	89.7642
f6p.c <-> dhap.c + g3p.c	97.4941
dhap.c <-> g3p.c	76.7907
pyr.c <-> lac.c	185.457
lac.c -> lac.e	185.457
g6p.c -> p5p.c + co2	11.5948
p5p.c + p5p.c <-> s7p.c + g3p.c	3.8649
s7p.c + g3p.c <-> f6p.c + e4p.c	3.8649
p5p.c + e4p.c <-> f6p.c + g3p.c	3.8649
pyr.c -> pyr.m	22.043
pyr.m -> accoa.m + co2	20.465
pyr.m + co2.d -> oaa.m	1.578
accoa.m + oaa.m -> cit.m	20.465
akg.m + co2.d -> cit.m	1e-07
akg.m -> suc.m + co2	21.6384
suc.m <-> fum.m	15.804
fum.m <-> mal.m	15.804
mal.m <-> oaa.m	18.887
glu.d -> glu.m	15.3862
mal.m <-> mal.c	-3.083
pyr.c -> ala.c	1.0473e-07
ala.d -> ala.c	1e-07
0*mal.c -> mal.p	42.1805
0*mal.m -> mal.p	57.8195
mal.p -> sink	100
r1p.d + r1p_dummy <-> p5p.c	-7.1054e-15
cit.m -> akg.m + co2	20.465
suc.m + co2.d -> akg.m	5.8344
dhap.c -> glyc3p.c	20.7034
oaa.m <-> asp.m	4.1156e-07
asp.m <-> asp.c	4.1156e-07
0*asp.c -> asp.p	99.6707
0*asp.m -> asp.p	0.3293
asp.p -> sink	100
asp.c + carbamoylp.c <-> orotate.c	4.1156e-07
orotate.c + 5pr1d.c <-> o5p.c	4.1156e-07
o5p.c -> co2 + utp.c	4.1156e-07
p5p.c <-> 5pr1d.c	4.1156e-07
carbamoylp.d -> carbamoylp.c	4.1156e-07
f6p.c <-> ga6p.c	4.1156e-07
ga6p.c + accoa.c <-> naga6p.c	4.1156e-07
naga6p.c + utp.c <-> udpnaga6p.c	4.1156e-07
udpnaga6p.c -> sink	4.1156e-07
accoa.m <-> accoa.c	4.1156e-07
accoadummy + accoa.d <-> accoa.c	7.1054e-15
utpdummy + udpnaga6p.d <-> udpnaga6p.c	7.5717e-16
utpdummy2 + udp.d <-> utp.c	2.8039e-15
0*fum.c -> fum.p	46.128
0*fum.m -> fum.p	53.872
fum.p -> sink	100
0*cit.c -> cit.p	48.3942
0*cit.m -> cit.p	51.6058
cit.p -> sink	100
0*suc.c -> suc.p	86.3021
0*suc.m -> suc.p	13.6979
suc.p -> sink	100
glu.m -> glt.m	15.3862
glt.m <-> akg.m	15.3862
0*akg.m -> akg.p	0.9127
0*akg.c -> akg.p	0.9728
akg.p -> sink	100
0*glt.m -> glt.p	1.1765
0*glt.c -> glt.p	98.8235
glt.p -> sink	100
mal.d -> mal.c	32.4327
0*pyr.m -> pyr.p	49.9998
0*pyr.c -> pyr.p	50.0002
pyr.p -> sink	100
gly -> g6p.c	19.8417
g3p.c <-> pyr.c	178.15
mal.c -> pyr.c + co2	29.3497
akg.m <-> akg.c	20.0472
0*akg.c -> akg.p	5.2183
0*akg.m -> akg.p	92.8963
akg.c -> glt.c	20.0472
glt.c -> glt.e	20.0472
