# Supplementary material for: 13C Metabolic Flux Analysis Indicates Endothelial Cells Attenuate Metabolic Perturbations by Modulating TCA Activity
Source: Metabolites. 2021 Apr 7;11(4):226. doi: 10.3390/metabo11040226 (PMC8068087; doi:10.3390/metabo11040226)
Supplement: Supplementary file 1 [file metabolites-11-00226-s001.zip › Supplemental File 2.xlsx]

## Sheet: external flux rates
Metabolite	Raw Net Flux (mmol/L/day)				Net Flux for MFA (nmol/cells/hr)
Glucose
Replicate ID	0.1% DMSO	50 uM DHEA	25 uM Azaserine	18 uM Fidarestat	Replicate ID	0.1% DMSO	50 uM DHEA	25 uM Azaserine	18 uM Fidarestat
1	2.34915	3.22216	2.81334	2.52529	1	66.7371	91.5387	79.9245	71.7413
2	2.38536	3.13667	3.08573	2.85908	2	67.7659	89.11	87.6627	81.2238
3	3.33479	3.21631	2.80772	2.73568	3	94.7384	91.3723	79.7647	77.7183
Lactate	0.1% DMSO	50 uM DHEA	25 uM Azaserine	18 uM Fidarestat	Lactate	0.1% DMSO	50 uM DHEA	25 uM Azaserine	18 uM Fidarestat
1	6.53569	7.56339	6.21206	6.38247	1	185.673	214.869	176.479	181.32
2	5.86736	7.15321	6.82448	6.32744	2	166.686	203.216	193.877	179.757
3	7.94076	7.34614	6.72061	6.57858	3	225.59	208.697	190.926	186.892
Glutamine	0.1% DMSO	50 uM DHEA	25 uM Azaserine	18 uM Fidarestat	Glutamine	0.1% DMSO	50 uM DHEA	25 uM Azaserine	18 uM Fidarestat
1	0.526673	1.19687	1.46279	1.8466	1	14.9623	34.002	41.5565	52.4603
2	0.565751	0.837231	1.61954	1.7376	2	16.0725	23.785	46.0096	49.3636
3	0.50949	0.737169	0.831902	1.59009	3	14.4741	20.9423	23.6336	45.1729
Glutamate	0.1% DMSO	50 uM DHEA	25 uM Azaserine	18 uM Fidarestat	Glutamate	0.1% DMSO	50 uM DHEA	25 uM Azaserine	18 uM Fidarestat
1	0.930929	0.834281	0.906393	0.983329	1	26.4469	23.7012	25.7498	27.9355
2	0.94885	0.906966	1.0027	1.00669	2	26.956	25.7661	28.4858	28.5992
3	1.32613	1.20793	1.02354	1.03405	3	37.6741	34.3161	29.0778	29.3763

## Sheet: raw MS data
Compound	Label	Cells without inhibitors	Cells without inhibitors	Cells without inhibitors	Cells without inhibitors	Cells without inhibitors	Cells without inhibitors	DHEA	DHEA	DHEA	DHEA	DHEA	DHEA	Azaserine	Azaserine	Azaserine	Azaserine	Azaserine	Azaserine	Fidarestat	Fidarestat	Fidarestat	Fidarestat	Fidarestat	Fidarestat
Glucose	0	0	0	0	0	0	0	0	0	0	0	0	0	0	0	0	0	0	0	0	0	0	0	0	0
Glucose	1	0	0	0	0	0	0	0	0	0	0	0	0	0	0	0	0	0	0	0	0	0	0	0	0
Glucose	2	0	0	0	0	0	0	0	0	0	0	0	0	0	0	0	0	0	0	0	0	0	0	0	0
Glucose	3	0	0	0	0	0.000661933	0.000595924	0	0	0	0.00115307	0.00134631	0	0	0	0	0	0	0	0	0	0	0	0.000129983	0.000453842
Glucose	4	0.0190365	0.0188354	0	0	0	0	0.0250668	0	0	0	0	0	0.0313316	0	0.026985	0.0274513	0.0230311	0	0.028648	0.0246673	0.0237145	0	0.0251485	0.030929
Glucose	5	0.00199216	0	0	0.00125462	0.00288271	0.00357722	0.0016298	0.00177745	0.000775422	0.00243417	0.00195542	0.00328777	0.00393366	0	0	0	0	0.00767833	0.00530232	0	0	0	0.00529419	0.0013922
Glucose	6	0.978971	0.981165	1	0.998745	0.996455	0.995827	0.973303	0.998223	0.999225	0.996413	0.996698	0.996712	0.964735	1	0.973015	0.972549	0.976969	0.992322	0.96605	0.975333	0.976286	1	0.969427	0.967225
glucose-6-phosphate	0	0.247623	0	0.192732	0.209316	0.204436	0.177711	0.555899	0.350751	0.316692	0.276625	0	0.300756	0.225238	0	0.309673	0.22268	0.22893	0	0.247063	0.314393	0	0.234685	0.282035	0
glucose-6-phosphate	1	0	0.0435726	0.0169279	0.00785085	0.0136157	0	0.0623857	0.00199084	0.00498447	0	0.0456331	0.0159603	0.0225052	0.0454148	0	0.010489	0.0179529	0.0276327	0.00571666	0.00144243	0.0320518	0.0179464	0.0223363	0.0162863
glucose-6-phosphate	2	0	0	0.0143038	0.00953591	0.00641719	0.000986328	0.00232727	0.000100607	0.000870991	0.00700294	0.0106137	0	0.010437	0.0253214	0.00395675	0.0177156	0.00495045	0.00776587	0.0302262	0	0.0195491	0.013693	0.012866	0.0292817
glucose-6-phosphate	3	0.120853	0.164863	0.0908621	0.113094	0.10543	0.10173	0.109152	0.172082	0.125518	0.193579	0.16623	0.108547	0.123813	0.15184	0.132327	0.09539	0.111505	0.142678	0.116706	0.154654	0.145254	0.114249	0.122067	0.200748
glucose-6-phosphate	4	0.00350869	0.0220056	0.0250784	0.0247223	0.00202825	0.0105622	0.00652965	0.00498857	0.0133812	0.00377706	0.049744	0.016761	0.0233422	0.0244003	0.0086269	0.0170935	0.011785	0.0446619	0	0.0358664	0.0573616	0.0246403	0.0269504	0.0318567
glucose-6-phosphate	5	0.0208602	0.0204871	0.0230963	0.00754901	0.0232709	0.0495534	0	0	0	0	0.02087	0.00471962	0	0	0.013293	0.0241117	0.0171835	0.0219594	0.0307039	0.0111163	0.0136082	0.0136717	0.0173522	0.0441295
glucose-6-phosphate	6	0.607155	0.749072	0.637	0.627932	0.644802	0.659457	0.263706	0.470087	0.538554	0.519015	0.706909	0.553256	0.594664	0.753023	0.532123	0.612521	0.607693	0.755302	0.569584	0.482527	0.732176	0.581115	0.516393	0.677698
D-glyceraldehdye-3-phosphate	0	0.16665	0.196996	0.0488937	0.498498	0.544221	0.251272	0.38752	0.65515	0.684848	0.980147	0.769388	0.514385	0.500732	0.224362	0.545129	0.493217	0.416038	0.402251	0.584609	0.398294	0.479538	0.507948	0.524162	0.454531
D-glyceraldehdye-3-phosphate	1	0	0	0	0	0	0	0	0	0	0	0	0	0	0	0	0	0	0	0	0	0	0	0	0
D-glyceraldehdye-3-phosphate	2	0	0	0	0	0	0	0	0	0	0	0	0	0	0	0	0	0	0	0	0	0	0	0	0
D-glyceraldehdye-3-phosphate	3	0.83335	0.803004	0.951106	0.501502	0.455779	0.748728	0.61248	0.34485	0.315152	0.0198528	0.230612	0.485615	0.499268	0.775638	0.454871	0.506783	0.583962	0.597749	0.415391	0.601706	0.520462	0.492052	0.475838	0.545469
Glycerol-3-phosphate	0	0.470406	0.502593	0.485462	0.565205	0.534646	0.502411	0.310296	0.36323	0.391625	0.316078	0.36752	0.375819	0.624582	0.492478	0.555845	0.544855	0.540738	0.503981	0.54993	0.567044	0.530329	0.576526	0.619448	0.520967
Glycerol-3-phosphate	1	0	0.00151513	0	0	0	0	0	0.00147918	0	0	0.00585235	0.0020503	0	0	0	0.00235246	0.00568481	0	0	0	0	0	0	0
Glycerol-3-phosphate	2	0	0	0.00165532	0	0	0	0	0	0.00284177	0	0	0.00283022	0	0.00159816	0	0	0	0	0	0	0	0	0	0.00191408
Glycerol-3-phosphate	3	0.529594	0.495892	0.512882	0.434795	0.465354	0.497589	0.689704	0.63529	0.605533	0.683922	0.626628	0.619301	0.375418	0.505924	0.444155	0.452793	0.453577	0.496019	0.45007	0.432956	0.469671	0.423474	0.380552	0.477119
pyruvate	0	0.328523	0.311278	0.310508	0.32692	0.344568	0.322309	0.360397	0.346518	0.363969	0.355651	0.333913	0.398255	0.359201	0.347189	0.341776	0.371892	0.375228	0.357194	0.416974	0.429026	0.424358	0.436616	0.43463	0.409948
pyruvate	1	0	0.00726729	0	0	0.00716065	0	0.00626521	0.00568183	0.00585865	0.00697457	0.00918789	0.00430665	0.00691353	0.00808321	0	0	0.00702553	0.00685302	0.0082942	0	0	0.00977617	0.00785053	0.00988151
pyruvate	2	0.00588557	0	0.0047963	0.00409018	0.00348493	0	0.00328106	0.00331985	0	0.00173902	0.00701116	0	0.00896922	0.00865237	0.00834711	0	0.00823897	0.00778701	0.00706503	0.0114832	0.0101411	0.0103928	0.00895879	0.0104157
pyruvate	3	0.665592	0.681455	0.684696	0.66899	0.644786	0.677691	0.630056	0.64448	0.630172	0.635635	0.649888	0.597438	0.624916	0.636075	0.649877	0.628108	0.609508	0.628166	0.567666	0.559491	0.565501	0.543214	0.54856	0.569755
lactate	0	0.333978	0.322236	0.31086	0.331059	0.354243	0.316733	0.330379	0.312362	0.343638	0.316476	0.301518	0.334282	0.362982	0.342892	0.341463	0.36917	0.382165	0.369942	0.416734	0.410252	0.424645	0.422278	0.420164	0.404484
lactate	1	0.00647594	0.00683302	0.00677905	0.00662281	0.0065959	0.00638116	0.00469491	0.00424071	0.00454013	0.00345735	0.00458487	0.00458661	0.00707602	0.00703683	0.00714237	0.00714548	0.00657564	0.00713198	0.00765105	0.00806143	0.00823299	0.00839771	0.00910451	0.00780011
lactate	2	0.00733455	0.00723871	0.0074282	0.00750045	0.00689967	0.00686802	0.00387949	0.00399865	0.00413562	0.00332446	0.00436757	0.00420753	0.00735774	0.00741552	0.00761159	0.0073295	0.0076037	0.00709402	0.00848555	0.00876757	0.0086443	0.00848932	0.00905051	0.00853833
lactate	3	0.652211	0.663692	0.674933	0.654818	0.632261	0.670018	0.661047	0.679398	0.647686	0.676742	0.68953	0.656924	0.622584	0.642655	0.643783	0.616355	0.603655	0.615832	0.567129	0.572919	0.558478	0.560835	0.561681	0.579177
isocitrate	0	0.664815	0.693667	0.619854	0.683145	0.695188	0.666981	0.726742	0.755914	0.757613	0.859237	0.721461	0.73231	0.740682	0.688369	0.705145	0.688418	0.728631	0.7177	0.721387	0.735145	0.718179	0.725258	0.761373	0.709814
isocitrate	1	0.0188153	0	0.0210672	0.0175536	0.019088	0.020677	0.0200605	0.0152813	0.0170591	0.0168383	0.0165293	0.0204362	0.0174586	0.0200442	0.0184107	0.0216568	0.0186134	0.0201093	0.0244818	0.0227455	0.0242311	0.0244656	0.0217888	0.0249341
isocitrate	2	0.194421	0.185586	0.204787	0.184692	0.174946	0.193299	0.166844	0.147687	0.147768	0.0896927	0.161013	0.158717	0.155564	0.178237	0.169438	0.184871	0.162084	0.163193	0.159062	0.15204	0.158986	0.156756	0.138449	0.164335
isocitrate	3	0.0416695	0.0418429	0.04974	0.0359207	0.0393082	0.0396121	0.030352	0.0285728	0.0281009	0.0131102	0.0340048	0.0324463	0.0320802	0.0382408	0.0372253	0.0399947	0.032552	0.0355464	0.0401357	0.0351303	0.0410468	0.0398984	0.0329679	0.038911
isocitrate	4	0.053659	0.0509479	0.0644708	0.0522501	0.0490646	0.0493148	0.0409029	0.0364882	0.0352528	0.0162037	0.0438768	0.0373707	0.0374164	0.0499084	0.0462039	0.0460459	0.0417503	0.0438782	0.0364361	0.0373892	0.0387025	0.034939	0.031272	0.0429648
isocitrate	5	0.0223921	0.0238846	0.0325932	0.0225735	0.019288	0.0257746	0.0133196	0.014417	0.014206	0.00491801	0.0197324	0.0167835	0.0145287	0.02124	0.0203351	0.0190137	0.0163696	0.0164902	0.016108	0.0149945	0.0164273	0.0163652	0.0125266	0.0164322
isocitrate	6	0.00422795	0.00407172	0.00748715	0.00386436	0.00311674	0.00434193	0.00177927	0.00163962	0	0	0.00338291	0.00193582	0.00227008	0.00395993	0.00324119	0	0	0.00308326	0.00238953	0.00255621	0.0024265	0.00231718	0.00162297	0.00260875
a-ketoglutarate	0	0.648104	0.649921	0.616714	0.6558	0.671443	0.664702	0.696595	0.684395	0.692811	0.750814	0.670891	0.681498	0.689246	0.657759	0.651631	0.663545	0.686788	0.67587	0.679184	0.683164	0.672293	0.676909	0.700108	0.67561
a-ketoglutarate	1	0.0400025	0.0346522	0.0368991	0.0368518	0.0365679	0.0342167	0.0369518	0.0358672	0.032123	0.0276366	0.0366771	0.0377148	0.0343019	0.0378729	0.0383191	0.0353505	0.0337911	0.0353393	0.0426037	0.0411786	0.0446853	0.0437694	0.0428311	0.0418968
a-ketoglutarate	2	0.20328	0.201992	0.205772	0.19755	0.187853	0.191874	0.183088	0.18896	0.185564	0.166739	0.190013	0.184652	0.183054	0.19037	0.198086	0.202201	0.187537	0.192422	0.184889	0.183544	0.190987	0.187584	0.177284	0.189013
a-ketoglutarate	3	0.0494468	0.0540161	0.064025	0.0512638	0.0507169	0.0512354	0.0448674	0.0449501	0.0448216	0.0286954	0.0478132	0.0489508	0.0469459	0.0593341	0.0538909	0.0478585	0.0457905	0.048167	0.0482488	0.0475799	0.046986	0.0475283	0.0403671	0.0491561
a-ketoglutarate	4	0.0456765	0.0455471	0.057308	0.0451909	0.0420898	0.0450567	0.0301335	0.036196	0.0357206	0.0222637	0.0430797	0.0367466	0.0353208	0.0415111	0.0446759	0.0408387	0.0345209	0.0380605	0.035839	0.034223	0.0344445	0.0359298	0.0301808	0.0347553
a-ketoglutarate	5	0.0134904	0.013872	0.0192814	0.0133438	0.0113291	0.0129149	0.00836461	0.0096316	0.0089603	0.00385129	0.0115265	0.0104385	0.0111318	0.0131526	0.0133965	0.0102065	0.0115727	0.0101414	0.00923548	0.0103104	0.0106037	0.00827912	0.00922967	0.00956837
succinate	0	0.958683	0.958738	0.941834	0.959797	0.959928	0.962053	0.976462	0.97929	0.97692	0.988013	0.973215	0.978034	0.962014	0.94886	0.950122	0.954392	0.960312	0.958249	0.967235	0.966438	0.965137	0.968015	0.970486	0.96657
succinate	1	0.00840254	0.00974553	0.0119873	0.00795384	0.00820826	0.00651278	0.00543468	0.00514695	0.005569	0.00442211	0.00685926	0.00491366	0.00890353	0.0102797	0.0117346	0.00955429	0.0085181	0.00795099	0.00836287	0.00935185	0.00976227	0.00694969	0.00857938	0.00829197
succinate	2	0.0219753	0.0216727	0.0288397	0.0220176	0.0218151	0.0212921	0.0127961	0.0106078	0.0124824	0.00588176	0.0137047	0.0125096	0.0199703	0.027161	0.0256212	0.0250097	0.0214345	0.0232066	0.0174118	0.0173597	0.0179465	0.0177156	0.0147895	0.0176711
succinate	3	0.0085895	0.00758233	0.0129554	0.00784868	0.00778278	0.00772934	0.00413737	0.00403509	0.00404261	0.00137651	0.00491843	0.00369234	0.00740816	0.0105455	0.00982278	0.00866937	0.00764883	0.00833379	0.00554525	0.00538671	0.00549141	0.00559867	0.00486958	0.00579315
succinate	4	0.00234921	0.00226194	0.00438323	0.0023824	0.00226546	0.00241253	0.0011694	0.00092029	0.000986105	0.000306425	0.00130213	0.000850571	0.0017041	0.00315392	0.00269971	0.00237444	0.00208704	0.00225978	0.00144464	0.00146386	0.00166299	0.0017215	0.00127571	0.0016733
malate	0	0.819621	0.816467	0.789605	0.822936	0.820709	0.822353	0.851709	0.864898	0.856353	0.909267	0.849843	0.843485	0.844797	0.801485	0.822615	0.810922	0.827505	0.825465	0.846734	0.848097	0.833445	0.8424	0.859473	0.835228
malate	1	0.0333279	0.0330805	0.0367122	0.0325346	0.034578	0.0322134	0.0304991	0.0256579	0.0290607	0.0200972	0.0267242	0.0314213	0.0294021	0.0372154	0.0319443	0.0360006	0.0346962	0.0333297	0.0343216	0.0340541	0.0384957	0.0343983	0.0341162	0.0353782
malate	2	0.0923311	0.0926464	0.100836	0.0886732	0.0902315	0.090068	0.0791041	0.0724554	0.0771621	0.0505226	0.0796957	0.0829783	0.0812451	0.0982216	0.0906471	0.0966603	0.0882729	0.090605	0.0744485	0.0750644	0.0807877	0.0765804	0.0687342	0.081944
malate	3	0.0444874	0.0463549	0.0568058	0.0455275	0.0436011	0.045026	0.0318077	0.0304561	0.0307386	0.0172629	0.0346507	0.0348807	0.0366914	0.0507227	0.0441916	0.046219	0.0413998	0.0420087	0.0365427	0.0348224	0.0391316	0.0382537	0.0311184	0.0390871
malate	4	0.010233	0.011451	0.0160412	0.0103286	0.0108799	0.0103393	0.00687981	0.00653258	0.00668525	0.00285015	0.00908619	0.00723419	0.0078641	0.0123549	0.0106022	0.0101976	0.00812627	0.008592	0.00795305	0.00796193	0.00813986	0.00836749	0.00655828	0.00836251
fumarate	0	0.812647	0.809793	0.792113	0.83815	0.818174	0.824085	0.850528	0.871067	0.855217	0.913186	0.848597	0.839861	0.85856	0.812439	0.830093	0.826281	0.83223	0.833862	0.846075	0.855798	0.847983	0.839196	0.867118	0.847048
fumarate	1	0.0304296	0.0283523	0.0374353	0.0270651	0.0356722	0.0291488	0.0291573	0.019476	0.0229618	0.0155492	0.0236568	0.0329708	0.023871	0.0355659	0.0253791	0.0331171	0.0296446	0.0302072	0.0266137	0.035105	0.0294275	0.0311313	0.0293193	0.0300176
fumarate	2	0.0872584	0.0920735	0.0950125	0.0689368	0.0825289	0.0757443	0.0680891	0.0659081	0.0720513	0.0428398	0.0756141	0.0764195	0.0700431	0.0894387	0.0879016	0.082184	0.0794368	0.0798475	0.0693379	0.0609194	0.0699795	0.0738282	0.0600064	0.0702217
fumarate	3	0.041561	0.0405596	0.0487091	0.0398057	0.0439419	0.0391059	0.0313556	0.0270608	0.0320336	0.0119962	0.033287	0.0326828	0.0290806	0.0408982	0.0358484	0.0361835	0.0354738	0.0371776	0.029855	0.030163	0.0301274	0.0349348	0.02634	0.0346247
fumarate	4	0.0281037	0.0292213	0.0267305	0.0260426	0.019683	0.0319161	0.0208701	0.0164878	0.0177364	0.0164291	0.0188451	0.018066	0.0184451	0.0216583	0.0207781	0.0222341	0.0232146	0.0189058	0.0281187	0.0180143	0.0224822	0.0209093	0.0172162	0.0180884
aspartate	0	0.678872	0.679044	0.652569	0.691295	0.695969	0.685642	0.775493	0.785234	0.773832	0.850377	0.794859	0.763432	0.71064	0.683888	0.688509	0.677254	0.708255	0.691676	0.728135	0.732013	0.716309	0.724817	0.76592	0.717435
aspartate	1	0.0587492	0.0619753	0.0625949	0.056863	0.0583531	0.0548624	0.042684	0.0418703	0.0469573	0.032715	0.0335132	0.0472654	0.0556053	0.056654	0.0565677	0.063902	0.0575858	0.0630389	0.0575586	0.0576507	0.06172	0.0612537	0.0541945	0.0617849
aspartate	2	0.164764	0.157582	0.165144	0.155156	0.156478	0.155302	0.122231	0.115391	0.123658	0.0887843	0.109977	0.125762	0.15282	0.159829	0.159605	0.167328	0.15133	0.156114	0.135605	0.132358	0.144162	0.132342	0.114746	0.140181
aspartate	3	0.0781736	0.0806177	0.0919914	0.0783419	0.0714747	0.0819228	0.0492013	0.0472286	0.0464755	0.0246352	0.0506373	0.0527992	0.0673419	0.0801187	0.0766863	0.074504	0.0685486	0.0730525	0.0648138	0.0644154	0.0632324	0.0678117	0.0548936	0.0667259
aspartate	4	0.0194413	0.0207814	0.0277004	0.0183446	0.0177244	0.0222704	0.0103902	0.010276	0.00907709	0.00348856	0.0110128	0.0107418	0.0135927	0.0195099	0.0186318	0.0170121	0.0142809	0.0161187	0.0138874	0.0135626	0.0145759	0.0137757	0.0102452	0.0138734
glutamate	0	0.657074	0.655895	0.619956	0.661453	0.670172	0.663235	0.694611	0.688825	0.694288	0.751341	0.666133	0.679028	0.684893	0.650555	0.659002	0.666353	0.685639	0.677168	0.675859	0.684046	0.673742	0.673097	0.697138	0.674992
glutamate	1	0.0342425	0.0339435	0.037036	0.033706	0.0358491	0.033457	0.0340764	0.0330551	0.0336954	0.0308164	0.0338333	0.0357955	0.0339187	0.0365349	0.0344843	0.0370481	0.0353486	0.0335013	0.0433128	0.0421979	0.0437177	0.0453805	0.0427856	0.0428686
glutamate	2	0.203553	0.202139	0.207867	0.198862	0.193568	0.194145	0.186662	0.189595	0.186699	0.165259	0.195837	0.193707	0.191556	0.20154	0.20281	0.200022	0.190084	0.195208	0.190643	0.187708	0.190908	0.189906	0.180411	0.191491
glutamate	3	0.0500396	0.0495311	0.0613561	0.0505928	0.0479122	0.051585	0.0415594	0.0429801	0.0416371	0.0274661	0.0485541	0.044052	0.0438085	0.0533483	0.0491559	0.046502	0.0436613	0.0460862	0.0459112	0.0431229	0.0474257	0.0473572	0.041867	0.0461086
glutamate	4	0.043517	0.0448044	0.0542089	0.0421264	0.0408907	0.0444224	0.0344836	0.0363301	0.035065	0.0211481	0.0430192	0.0380702	0.0363288	0.0448246	0.042516	0.0398544	0.0361375	0.0385756	0.0349531	0.0336291	0.0344241	0.0344189	0.0295705	0.0346678
glutamate	5	0.0115738	0.0136868	0.0195754	0.0132602	0.0116077	0.0131554	0.00860806	0.00921515	0.00861573	0.00396962	0.0126226	0.00934725	0.00949469	0.0131971	0.0120327	0.0102208	0.00913013	0.00946099	0.00932088	0.00929642	0.00978239	0.00984067	0.00822716	0.00987188
glutamine	0	0.994934	0.993977	0.993771	0.994659	0.99479	0.99461	0.995533	0.995786	0.996023	0.997583	0.995823	0.996541	0.996183	0.995166	0.995071	0.996094	0.996649	0.995299	0.997011	0.997133	0.995439	0.997206	0.997046	0.998043
glutamine	1	0.00244994	0.00257242	0.00259143	0.0019579	0.00248325	0.00291634	0.00250103	0.00184861	0.00193187	0.000632222	0.0016869	0.00134198	0.00182113	0.00216107	0.0017402	0.00154786	0.00146213	0.00220218	0.0013424	0.00129854	0.00291542	0.00132379	0.00155899	0.00149903
glutamine	2	0.0016995	0.00233878	0.00226587	0.00221659	0.00178578	0.00168851	0.00134582	0.00171288	0.00130086	0.00147377	0.00151593	0.00145927	0.00127458	0.00164565	0.0021751	0.0015088	0.0012714	0.00167972	0.00121999	0.000966247	0.00108173	0.00100434	0.000913671	0
glutamine	3	0.000437158	0.0004952	0.000684858	0.000616505	0.000511228	0.000366187	0.000356842	0.000322837	0.000371426	0.00017053	0.000473185	0.000324481	0.000353163	0.000495649	0.000497651	0.000449916	0.000329951	0.000432632	0.000284972	0.000329843	0.000292649	0.00030408	0.000286962	0.000260075
glutamine	4	0.00044018	0.000486213	0.00061242	0.000450116	0.000367674	0.000397638	0.000263155	0.000304206	0.000318423	0.000140096	0.000426292	0.000332944	0.000368458	0.000420829	0.000473334	0.000345877	0.000250571	0.000348693	0.00011298	0.000247326	0.000270947	0.000131845	0.000166078	0.000197781
glutamine	5	3.95884e-05	0.000130535	7.47914e-05	9.98151e-05	6.17105e-05	2.12911e-05	0	2.52436e-05	5.44556e-05	0	7.50403e-05	0	0	0.000110878	4.2473e-05	5.36193e-05	3.6931e-05	3.74534e-05	2.89987e-05	2.47593e-05	0	3.0049e-05	2.78159e-05	0
alanine	0	0.628755	0.666011	0.613763	0.652455	0.676823	0.685896	0.702797	0.699157	0.723996	0.812168	0.662069	0.744946	0.722837	0.658503	0.711026	0.706301	0.73056	0.721007	0.732285	0.73544	0.73064	0.726169	0.734964	0.739347
alanine	1	0.0035608	0.00492999	0.00381941	0.00359607	0.00156347	0	0.00503422	0.00340314	0.00720804	0	0.00510489	0.00478628	0.00276413	0.00602277	0.000526845	0.00158775	0.00259397	0.00232752	0.00078348	0.00205357	0.00598238	0.00475466	0.00432353	0.00494003
alanine	2	0.0057368	0.00445314	0.0048786	0.00415984	0.00486785	0.00442471	0.00380624	0.00417768	0.00204933	0.00263355	0.00669564	0.00283408	0.00522384	0.00587553	0.00354452	0.00434933	0.00307998	0.00484927	0.00479967	0.0034123	0.00282018	0.00593786	0.00475117	0.00342291
alanine	3	0.361947	0.324606	0.377539	0.339789	0.316746	0.30968	0.288362	0.293263	0.266746	0.185198	0.32613	0.247434	0.269175	0.329599	0.284902	0.287761	0.263767	0.271816	0.262132	0.259094	0.260557	0.263139	0.255961	0.25229
serine	0	0.914952	0.910903	0.913264	0.920435	0.927548	0.91669	0.966353	0.963946	0.965762	0.97754	0.965282	0.970022	0.929398	0.921104	0.913854	0.925987	0.931022	0.927978	0.951759	0.951132	0.962984	0.954773	0.951658	0.948795
serine	1	0.0311386	0.030416	0.0292691	0.0266265	0.0229058	0.028039	0.0133052	0.0136059	0.0138688	0.00696545	0.012857	0.010667	0.0231858	0.0268318	0.0302675	0.0267397	0.0225871	0.0264289	0.0179941	0.0168798	0.0149753	0.0151205	0.0161459	0.0176607
serine	2	0.0101783	0.0128384	0.0107147	0.0120236	0.00966706	0.0109686	0	0	0	0	0	0	0.0104208	0.011175	0.0126989	0.0101612	0.0090826	0.00979351	0.00618068	0.00781824	0	0.0069351	0.00750565	0.00868519
serine	3	0.0437309	0.0458426	0.0467518	0.0409147	0.0398793	0.0443029	0.0203416	0.022448	0.0203696	0.0154943	0.0218613	0.0193108	0.0369956	0.0408892	0.0431798	0.0371122	0.0373083	0.0358	0.0240667	0.0241701	0.022041	0.0231715	0.0246906	0.0248596
glycine	0	0.958156	0.970058	0.964294	0.970757	0.976246	0.970289	0.981291	0.983288	0.980558	0.988646	0.979593	0.988076	0.971694	0.969805	0.969766	0.971606	0.97544	0.974011	0.980861	0.975804	0.979442	0.981663	0.982031	0.974952
glycine	1	0.00610112	0.00264685	0.00482406	0.00288547	0.00133468	0.00276567	0.00372021	0.00346666	0.00604771	0.00377501	0.00277754	0.00140971	0.00395154	0.00251963	0.00502825	0.00139232	0.000273582	0.00239091	0.00405832	0.004467	0.0056108	0.00364033	0.00240659	0.00766809
glycine	2	0.035743	0.0272947	0.0308815	0.0263576	0.0224189	0.0269449	0.0149883	0.0132451	0.0133947	0.00757869	0.0176293	0.0105146	0.0243543	0.0276749	0.0252054	0.0270017	0.024286	0.0235976	0.015081	0.0197291	0.0149472	0.0146966	0.0155625	0.0173796
proline	0	0.93332	0.820579	0.805608	0.840971	0.842977	0.858031	0.874669	0.809753	0.865792	0.989131	0.843736	0.855871	0.844758	0.824799	0.837487	0.826883	0.846681	0.824316	0.859261	0.861795	0.867229	0.862451	0.881082	0.952453
proline	1	0.0269417	0.0257475	0.0184905	0.0174995	0.0169223	0	0	0.0462065	0	0	0.0189448	0.0133548	0.0266845	0.0181435	0.0265084	0.0251773	0.0200167	0.0285334	0.0292105	0.0265777	0.0103455	0.0203306	0.0195401	0.0281086
proline	2	0	0.117468	0.132551	0.120099	0.107096	0.10028	0.0999823	0.108751	0.118385	0	0.113874	0.104518	0.0942956	0.113223	0.0971518	0.11661	0.0982778	0.108951	0.0891447	0.0920779	0.0934517	0.0924037	0.0831996	0
proline	3	0.0363432	0.0205718	0.026236	0	0.0175875	0.017892	0.0241324	0.0250544	0.0158234	0	0.0213162	0.0166688	0.0176048	0.0253169	0.0215958	0.0121067	0.0132413	0.0272279	0.0201675	0.0128535	0.0159626	0.0167811	0.00805858	0.0194384
proline	4	0	0.0131165	0.0171152	0.0188448	0.0124391	0.0167082	0	0.00822893	0	0.0108693	0	0.00654507	0.0123233	0.0148209	0.0148781	0.0166337	0.0195076	0.00888814	0	0.00669612	0.00933113	0.00803354	0.00812029	0
proline	5	0.00339485	0.00251723	0	0.00258517	0.00297791	0.00708917	0.00121655	0.00200551	0	0	0.00212872	0.00304199	0.00433436	0.00369653	0.0023787	0.00259001	0.0022754	0.00208371	0.0022165	0	0.0036799	0	0	0
aconitate	0	0.614135	0.624848	0.565327	0.652912	0.661208	0.625821	0.703962	0.742699	0.737841	0.884214	0.71464	0.697972	0.719032	0.651553	0.676186	0.649865	0.695103	0.680504	0.696493	0.705906	0.667456	0.684882	0.732817	0.67339
aconitate	1	0.021842	0.023868	0.0243105	0.0189829	0.0226595	0.0241487	0.0229509	0.01647	0.0137489	0.0138443	0.0162344	0.0207355	0.0222076	0.0239984	0.022427	0.0255903	0.018708	0.0176042	0.0236793	0.0233713	0.0295441	0.029263	0.0239485	0.0268261
aconitate	2	0.220934	0.206194	0.223642	0.191416	0.190163	0.211429	0.175196	0.154616	0.159809	0.0689326	0.161569	0.174207	0.165744	0.19283	0.182142	0.199919	0.179215	0.191579	0.166762	0.164073	0.186251	0.175698	0.151251	0.18325
aconitate	3	0.0478685	0.0491803	0.0592855	0.0451554	0.04241	0.0459322	0.0353205	0.0296962	0.0297583	0.0126093	0.0364751	0.0372434	0.0321872	0.0459598	0.0436624	0.0399506	0.0409659	0.0387798	0.0460209	0.043897	0.048847	0.0437044	0.0372221	0.0458447
aconitate	4	0.0630675	0.0602047	0.0815874	0.0598521	0.0539841	0.0597791	0.041645	0.0391264	0.0392773	0.0148585	0.0463219	0.0488907	0.0420031	0.0546535	0.051212	0.0571276	0.0447521	0.0499737	0.0442502	0.0413039	0.0456229	0.0440861	0.0362679	0.047324
aconitate	5	0.0266825	0.0303377	0.0373272	0.0267932	0.0254685	0.0283007	0.0181831	0.0139819	0.0181098	0.00546641	0.0211964	0.0176231	0.016288	0.0254689	0.0211005	0.0235581	0.0186443	0.0183737	0.0193179	0.0179416	0.0192854	0.019365	0.0164997	0.0198975
aconitate	6	0.00547031	0.0053666	0.00851985	0.00488797	0.00410755	0.00458952	0.00274287	0.00341003	0.00145613	7.51459e-05	0.00356327	0.00332868	0.00253868	0.0055371	0.00327015	0.00398967	0.00261165	0.00318617	0.00347749	0.00350705	0.00299333	0.00300159	0.00199339	0.00346716
UDP-D-glucose	0	0.0650141	0.0754358	0.0611738	0.0850996	0.0640293	0.0659541	0.145648	0.117035	0.128408	0.164	0.119455	0.111885	0.0796214	0.0734836	0.0653087	0.0715926	0.0708114	0.0818445	0.077671	0.0779629	0.0888325	0.0825175	0.074284	0.0858093
UDP-D-glucose	1	0	0.000294053	0.00201537	0.000361506	0	0	0.00332054	0	0	0	0.00347481	0	0	0	0	0	0	0	0	0.00499036	0.00750053	0.0120827	0.000772588	0.00315137
UDP-D-glucose	2	0.0052879	0	0.00565062	0.000850901	0.00933689	0.00119742	0	0.00122166	0	0	0	0.0017287	0.00512683	0	0.00823184	0.00294395	0.00616241	0.00366074	0.0269784	0.0242482	0.0154224	0.0118315	0.00430018	0.0153824
UDP-D-glucose	3	0.0394537	0.035675	0.0299366	0.0448496	0.0261763	0.0225865	0.0450016	0.0186355	0.0257954	0	0.0258539	0.0227579	0.0495852	0.0321159	0.0346807	0.0388779	0.0375863	0.0237615	0.0542162	0.0536915	0.0859938	0.0563728	0.0589834	0.065141
UDP-D-glucose	4	0.0146957	0.00798207	0.0128136	0.0108269	0.0124452	0.00521025	0.00083969	0.000401114	0	0	0	0.00359501	0	0.00440769	0.0242342	0.00653582	0.00523899	0.0103924	0.0283412	0.0309154	0.0298131	0.0294247	0.00340371	0.0298826
UDP-D-glucose	5	0.0484859	0.0508316	0.0317733	0.0515518	0.0422961	0.0320533	0.0404593	0.0788873	0.0658272	0.0212552	0.0333912	0.0314264	0.0699363	0.0554097	0.0517731	0.050912	0.0604491	0.0680264	0.0505742	0.0499083	0.0567162	0.0543045	0.0373847	0.0498085
UDP-D-glucose	6	0.412214	0.411036	0.457816	0.416888	0.439995	0.469389	0.488359	0.497247	0.508756	0.587109	0.54778	0.531183	0.379325	0.382093	0.345941	0.378216	0.386893	0.348005	0.472788	0.489775	0.474475	0.45681	0.545374	0.469106
UDP-D-glucose	7	0.00778242	0.0108051	0.023568	0.0140079	0.0203943	0.00967767	0.0204818	0	0.00455073	0.0165642	0.00926958	0.00448726	0.02086	0.0316314	0.0299602	0.00940098	0.0251226	0.0179727	0.0193792	0.029377	0.0152431	0.0229225	0.0188906	0.0239301
UDP-D-glucose	8	0.0434977	0.0499415	0.0352387	0.0455376	0.0485806	0.0554821	0.0305091	0.0406613	0.0484139	0	0.035599	0.0387917	0.0721981	0.0550462	0.0669437	0.0744862	0.0537022	0.0721143	0.0447564	0.0546906	0.0328995	0.0567282	0.0215259	0.0243745
UDP-D-glucose	9	0.0506223	0.0455624	0.0350335	0.0515508	0.0489739	0.0466273	0.0307133	0.0253114	0.00572342	0.00551061	0.0191736	0.0251721	0.050649	0.0540584	0.0340303	0.0541612	0.0522897	0.0576744	0.0471665	0.0361082	0.0360236	0.03757	0.0309666	0.0472717
UDP-D-glucose	10	0.0287176	0.0292448	0.036005	0.0208356	0.0372744	0.0332487	0.000637848	0.0102792	0	0	0.00525886	0.0243537	0.0370136	0.0527354	0.0453452	0.0200484	0.0347097	0.055826	0.0253529	0.00479236	0.0149312	0.0293984	0.0376363	0.0169116
UDP-D-glucose	11	0.208149	0.210644	0.180905	0.182432	0.170617	0.18264	0.164665	0.203584	0.186337	0.18026	0.184289	0.183472	0.166971	0.175952	0.206801	0.217702	0.206589	0.206554	0.113862	0.120533	0.116043	0.111363	0.115253	0.135297
UDP-D-glucose	12	0.0400785	0.0287056	0.0448928	0.0336909	0.0443102	0.0489465	0.0125239	0.00673739	0.0230846	0.0074764	0.00145429	0.00983248	0.0416961	0.045535	0.0537175	0.036153	0.0320068	0.0285144	0.022216	0.0219822	0.0115344	0.0187347	0.0299846	0.030043
UDP-D-glucose	13	0.0297213	0.0370421	0.0361678	0.0360439	0.0309606	0.0254481	0.0168411	0	0.00310369	0.0178244	0.0150004	0.0113149	0.0223477	0.0375321	0.0329652	0.0389697	0.0276212	0.0256541	0.0166973	0.00102545	0.0114131	0.018534	0.0212401	0.00389113
UDP-D-glucose	14	0.00627986	0.00680009	0.00701046	0.00547273	0.00461045	0.0015394	0	0	0	0	0	0	0.00466953	0	6.70354e-05	0	0.000817386	0	0	0	0.00315856	0.00140493	0	0
UDP-D-glucose	15	0	0	0	0	0	0	0	0	0	0	0	0	0	0	0	0	0	0	0	0	0	0	0	0
UDP-N-acetyl-glucosamine	0	0.111795	0.112322	0.122687	0.126444	0.122902	0.120685	0.298482	0.146228	0.113405	0.190682	0.135251	0.134683	0.118448	0.11012	0.0898496	0.102584	0.108619	0.101421	0.185359	0.184988	0.196084	0.19523	0.185035	0.177337
UDP-N-acetyl-glucosamine	1	0	0.00344702	0.00737048	0.000224714	0.00557152	0	0	0.00574162	0.0141902	0	0	0.00932115	0.00702193	0.00539831	0.00511401	0.0036439	0.00884527	0.00309339	0.0055575	0.0129713	0.00485171	0	0.00506048	0.0054131
UDP-N-acetyl-glucosamine	2	0.035859	0.0332118	0.0430884	0.03441	0.0396818	0.0439139	0.0474959	0.037509	0.0420642	0.0315527	0.0343358	0.0398252	0.037451	0.0361302	0.0309198	0.0390986	0.0355764	0.037606	0.0350073	0.0357051	0.0399229	0.0384402	0.0482935	0.0368851
UDP-N-acetyl-glucosamine	3	0.0286687	0.0334038	0.0310087	0.0273454	0.0286011	0.0197348	0.0234928	0.0234048	0.0223342	0.00474922	0.030529	0.0268695	0.0253499	0.0334453	0.0355519	0.0340866	0.0321644	0.0376513	0.0372256	0.046256	0.0498653	0.0451139	0.0407812	0.0440931
UDP-N-acetyl-glucosamine	4	0.0191578	0.0170044	0.0204499	0.0164523	0.017912	0.0163986	0.00721076	0.0136764	0.017579	0.00634378	0.0177767	0.0123043	0.0257662	0.0265843	0.0221306	0.0224972	0.0223628	0.0178504	0.0252437	0.0276016	0.0261564	0.0242341	0.0221881	0.0211462
UDP-N-acetyl-glucosamine	5	0.0725022	0.0803149	0.0615665	0.0684189	0.0672896	0.0574532	0.0463565	0.067757	0.0660937	0.0587018	0.0742347	0.0554726	0.0869101	0.0732232	0.0786674	0.0819913	0.0783696	0.0828576	0.0845408	0.0793452	0.0794185	0.0777416	0.0709577	0.076119
UDP-N-acetyl-glucosamine	6	0.203798	0.208832	0.193333	0.225294	0.224948	0.227605	0.20531	0.230486	0.224532	0.2877	0.225806	0.235445	0.161	0.195406	0.183721	0.189056	0.181847	0.187091	0.264133	0.262724	0.245746	0.255756	0.271225	0.260866
UDP-N-acetyl-glucosamine	7	0.0287689	0.0338173	0.0416709	0.0283804	0.0372028	0.0289774	0.0217602	0.0223643	0.0313107	0.039907	0.0384917	0.0374666	0.0439598	0.0384376	0.0468769	0.0312882	0.0310228	0.0514925	0.0236162	0.0225778	0.0399235	0.0203292	0.0323183	0.0274266
UDP-N-acetyl-glucosamine	8	0.154736	0.180914	0.182237	0.172198	0.16588	0.186209	0.16612	0.199075	0.207088	0.175934	0.194712	0.192864	0.182215	0.15137	0.167328	0.151601	0.159221	0.157642	0.158881	0.16302	0.147209	0.155576	0.138591	0.15951
UDP-N-acetyl-glucosamine	9	0.0317712	0.0280396	0.02671	0.0348277	0.0312885	0.029673	0.0250933	0.0256399	0.0349743	0.0190352	0.0205752	0.0232551	0.0327303	0.0395252	0.0331888	0.0390752	0.0446309	0.0438228	0.0255826	0.00944403	0.00871089	0.0223959	0.0278625	0.020769
UDP-N-acetyl-glucosamine	10	0.0439861	0.0266722	0.0375403	0.0362998	0.032494	0.0327431	0.0172045	0.0205734	0.0250486	0.00445542	0.0250942	0.0259405	0.0302938	0.0348714	0.0385613	0.0341179	0.0280965	0.0415253	0.0246275	0.0269401	0.0281451	0.0255706	0.0255022	0.0279337
UDP-N-acetyl-glucosamine	11	0.115876	0.107297	0.090051	0.097719	0.094479	0.104847	0.0600261	0.0844449	0.100176	0.114047	0.0925254	0.0978597	0.11785	0.100587	0.116835	0.122388	0.131083	0.107848	0.068212	0.065925	0.0664421	0.063677	0.0667062	0.0703388
UDP-N-acetyl-glucosamine	12	0.0269876	0.0239972	0.0329211	0.0242591	0.0292932	0.0226325	0.0237111	0.0249901	0.023547	0.0120939	0.0282726	0.0172443	0.0246857	0.0297532	0.0273425	0.0266896	0.0308282	0.0323163	0.0229625	0.0185405	0.0185232	0.0214644	0.0152508	0.0177255
UDP-N-acetyl-glucosamine	13	0.0928844	0.0842372	0.0787467	0.076832	0.0790879	0.0857727	0.0534531	0.0732251	0.0614288	0.0547978	0.0745524	0.0732421	0.0831822	0.0948002	0.0909238	0.0945458	0.0812944	0.0830141	0.0357845	0.0338111	0.0398158	0.0401663	0.0386426	0.0438006
UDP-N-acetyl-glucosamine	14	0.0157537	0.012441	0.0147079	0.0161655	0.0140874	0.0119982	0.000855843	0.0142011	0.0129185	0	0	0.0133379	0.016486	0.0149145	0.0216362	0.0165095	0.0177157	0	0.00216825	0.00660304	0.00648187	0.0096003	0.0115856	0.00549011
UDP-N-acetyl-glucosamine	15	0.0154575	0.0128595	0.0159102	0.0135949	0.00916382	0.011356	0.00342753	0.0106834	0.0033087	0	0.00784353	0.00385214	0.00558673	0.0154342	0.0104748	0.0101545	0.00637182	0.0132539	0.00109815	0.00354705	0.00270386	0.00470479	0	0.00514549
UDP-N-acetyl-glucosamine	16	0.00199777	0.00118855	0	0.00113503	0.000116639	0	0	0	0	0	0	0.00101685	0.00106343	0	0.000878554	0.000672114	0.00195158	0.0015145	0	0	0	0	0	0
UDP-N-acetyl-glucosamine	17	0	0	0	0	0	0	0	0	0	0	0	0	0	0	0	0	0	0	0	0	0	0	0	0
AMP	0	0.583312	0.607988	0.640109	0.615848	0.642772	0.692489	0.744202	0.665143	0.664433	0.757589	0.665288	0.689243	0.643446	0.621369	0.597752	0.591172	0.610185	0.59845	0.791879	0.753124	0.733971	0.743737	0.722593	0.745221
AMP	1	0	0	0	0	0	0	0	0	0	0	0	0	0	0	0.00174586	0	0	0	0	0	0	0	0	0
AMP	2	0.0624463	0.0392807	0	0.0241157	0.0435263	0	0.0236184	0.0146636	0.0106505	0.0001206	0.0247384	0.0141401	0.0105172	0.0185602	0.0371203	0.0296074	0.0518161	0.051327	0	0	0.0013408	0.0196596	0.0207276	0.0233657
AMP	3	0.0103457	0.0393262	0.0446731	0.0583301	0.0358199	0.0309276	0	0.0389721	0.0452695	0.0313197	0.0367035	0.0361733	0.0313501	0.0111082	0.0413539	0.0359753	0.0470846	0.0346084	0	0.0303617	0.0294463	0.0386602	0.0106301	0.0216352
AMP	4	0	0	0	0	0	0.0048548	0	0	0	0	0	0	0.00303653	0	0.000397368	0.00371062	0.0315243	0	0.00723802	0	0.00194285	0	0	0
AMP	5	0.343896	0.313405	0.315218	0.301706	0.277882	0.271729	0.23218	0.281222	0.279647	0.210971	0.27327	0.260444	0.311651	0.348962	0.321631	0.339535	0.25939	0.315614	0.200883	0.216515	0.2333	0.197943	0.246049	0.209779
AMP	6	0	0	0	0	0	0	0	0	0	0	0	0	0	0	0	0	0	0	0	0	0	0	0	0
AMP	7	0	0	0	0	0	0	0	0	0	0	0	0	0	0	0	0	0	0	0	0	0	0	0	0
AMP	8	0	0	0	0	0	0	0	0	0	0	0	0	0	0	0	0	0	0	0	0	0	0	0	0
AMP	9	0	0	0	0	0	0	0	0	0	0	0	0	0	0	0	0	0	0	0	0	0	0	0	0
AMP	10	0	0	0	0	0	0	0	0	0	0	0	0	0	0	0	0	0	0	0	0	0	0	0	0
D-sedoheptulose-7-phosphate	0	0.775561	0.837607	0.823889	0.797986	0.651981	0.675728	1	0.710701	0.872453	1	0.652091	0.745045	0.787816	0.883458	0.789586	0.80093	0.797056	0.818387	0.860592	0.763852	0.871479	0.743075	0.812335	0.78323
D-sedoheptulose-7-phosphate	1	0	0	0	0	0	0	0	0	0	0	0	0	0	0.00222698	0	0	0	0	0	0	0	0	0	0
D-sedoheptulose-7-phosphate	2	0	0	0	0	0	0	0	0	0	0	0	0	0	0	0	0	0	0	0	0	0	0	0	0
D-sedoheptulose-7-phosphate	3	0	0.0661197	0.0582576	0.0677927	0.155486	0.173583	0	0.212099	0.0516811	0	0.209866	0.145875	0.0852825	0	0.0806079	0.0806531	0.0878704	0.088256	0	0.111188	0	0.112494	0.0707716	0.108516
D-sedoheptulose-7-phosphate	4	0	0	0	0	0	0	0	0	0	0	0	0	0	0	0	0	0	0	0	0	0	0	0	0
D-sedoheptulose-7-phosphate	5	0	0	0	0	0	0	0	0	0	0	0	0	0	0	0	0	0	0	0	0	0	0	0	0
D-sedoheptulose-7-phosphate	6	0.224439	0.0941098	0.117853	0.130773	0.184826	0.150689	0	0.0772	0.075866	0	0.138042	0.10908	0.126901	0.114315	0.12527	0.118416	0.112198	0.0933566	0.139408	0.12496	0.128521	0.133823	0.116894	0.108254
D-sedoheptulose-7-phosphate	7	0	0.00216383	0	0.00344854	0.00770568	0	0	0	0	0	0	0	0	0	0.00453618	0	0.00287571	0	0	0	0	0.0106076	0	0
NAD+	0	0.17224	0.177268	0.240655	0.191955	0.202282	0.180677	0.317855	0.241925	0.223419	0.210206	0.24727	0.271194	0.189875	0.214335	0.164816	0.162537	0.230331	0.172826	0.175197	0.171259	0.194012	0.19123	0.255296	0.186573
NAD+	1	0.00801849	0.00949202	0.0191254	0.00146006	0.0292581	0.0227715	0	0	0	0	0	0	0	0.0105687	0.00322245	0.0195301	0	0.0235809	0.0113298	0.0176766	0.00709152	0.0201698	0.0339398	0.0290407
NAD+	2	0.0606798	0.0336443	0.0570548	0.0591751	0.0661528	0.087809	0.0767517	0.0730836	0.0640802	0	0.0822369	0.0859317	0.0273212	0.0578167	0.0525456	0.0701699	0.0935135	0.062847	0.0913744	0.0699484	0.0821498	0.0990623	0.0784948	0.0835472
NAD+	3	0.0573024	0.0764162	0.0723468	0.0634043	0.0602962	0.0673508	0.0600943	0.0451713	0.0944216	0	0.0545725	0.0965862	0.0901306	0.0696053	0.0652475	0.0999616	0.0805485	0.0811665	0.102595	0.101383	0.104463	0.0598211	0.0525338	0.0680103
NAD+	4	0.036097	0.0284301	0.0259423	0.0473755	0.000148742	0	0.0127697	0.00181241	0	0	0.0228599	0.00747541	0.0150207	0.0308303	0.0637852	0.00725368	0.0152523	0.0114486	0.0493324	0.0563363	0.0473226	0.0564072	0.0593368	0.0623752
NAD+	5	0.393484	0.379263	0.35217	0.417533	0.375781	0.424252	0.382487	0.403381	0.434131	0.789794	0.402181	0.409067	0.432301	0.350785	0.362698	0.387115	0.350062	0.38051	0.387694	0.401022	0.360105	0.390121	0.379007	0.386366
NAD+	6	0.0111761	0.0255546	0.016477	0	0.00426452	0.00256016	0	0.0328437	0.0116559	0	0.0076845	0	0.00329514	0.0141101	0.0163325	0.00512331	0	0.00899766	0.0157042	0.00751632	0.0219212	0.0229793	0	0.00384715
NAD+	7	0.0366197	0.0540799	0.0349427	0.0551933	0.0796576	0.0263234	0.0259582	0.0140878	0.0269182	0	0	0.00270322	0.0547685	0.0495086	0.0658089	0.0508924	0.0333588	0.0671955	0.0332639	0.0502593	0.0369483	0.0557622	0.0261081	0.0385225
NAD+	8	0.0496171	0.0397112	0.0394297	0.0220924	0.0558974	0.0497995	0.0236189	0.0320684	0.0506759	0	0.0226554	0.0290092	0.0281773	0.0301824	0.0524408	0.0344899	0.0411817	0.0478959	0.0533803	0.0381788	0.0376338	0.0204631	0.0175996	0.0409251
NAD+	9	0.0207459	0.00585462	0.0133526	0	0.00488222	0	0	0	0	0	0	0	0	0.0266081	0.00636289	0.0117043	0	0.00225115	0.0115545	0.0176097	0.0040564	0.0146002	0	0.00660586
NAD+	10	0.152205	0.170286	0.128503	0.141812	0.121379	0.138456	0.100466	0.155626	0.094698	0	0.160539	0.0980333	0.159111	0.14565	0.14674	0.151222	0.155752	0.141281	0.0685742	0.0688103	0.104297	0.0693835	0.0976841	0.0941872
NAD+	11	0.00181447	0	0	0	0	0	0	0	0	0	0	0	0	0	0	0	0	0	0	0	0	0	0	0
NAD+	12	0	0	0	0	0	0	0	0	0	0	0	0	0	0	0	0	0	0	0	0	0	0	0	0
NAD+	13	0	0	0	0	0	0	0	0	0	0	0	0	0	0	0	0	0	0	0	0	0	0	0	0
NAD+	14	0	0	0	0	0	0	0	0	0	0	0	0	0	0	0	0	0	0	0	0	0	0	0	0
NAD+	15	0	0	0	0	0	0	0	0	0	0	0	0	0	0	0	0	0	0	0	0	0	0	0	0
NAD+	16	0	0	0	0	0	0	0	0	0	0	0	0	0	0	0	0	0	0	0	0	0	0	0	0
NAD+	17	0	0	0	0	0	0	0	0	0	0	0	0	0	0	0	0	0	0	0	0	0	0	0	0
NAD+	18	0	0	0	0	0	0	0	0	0	0	0	0	0	0	0	0	0	0	0	0	0	0	0	0
NAD+	19	0	0	0	0	0	0	0	0	0	0	0	0	0	0	0	0	0	0	0	0	0	0	0	0
NAD+	20	0	0	0	0	0	0	0	0	0	0	0	0	0	0	0	0	0	0	0	0	0	0	0	0
NAD+	21	0	0	0	0	0	0	0	0	0	0	0	0	0	0	0	0	0	0	0	0	0	0	0	0
ribose-phosphate	0	0.261165	0.25548	0.305889	0.298429	0.322972	0.293895	0.416767	0.379745	0.355519	0.520087	0.436997	0.381859	0.309814	0.301879	0.300386	0.241264	0.300112	0.273451	0.284692	0.282129	0.297822	0.321401	0.344706	0.280368
ribose-phosphate	1	0.0113036	0.0113565	0.0234131	0.0168155	0.0174286	0.015649	0	0.00739857	0.00226315	0	0.00665152	0.0143085	0.0180136	0.00938422	0.0165018	0.01701	0.00913976	0.0154666	0.0187198	0.0214795	0.0178142	0.0198607	0.0179903	0.0211998
ribose-phosphate	2	0.0842224	0.080927	0.0785612	0.0745884	0.0682498	0.0722122	0.0610505	0.0628826	0.0791952	0.0527295	0.0664885	0.0734915	0.0834084	0.0940589	0.0965239	0.0972595	0.0932071	0.0965741	0.0941183	0.110306	0.110161	0.0930319	0.0839552	0.112496
ribose-phosphate	3	0.0991355	0.0868678	0.0906273	0.0838522	0.0868058	0.0783345	0.0854316	0.0872389	0.0947036	0.102613	0.0772586	0.0918796	0.0910453	0.0958533	0.0869607	0.0931141	0.0903676	0.105804	0.100381	0.0969165	0.0954892	0.0975449	0.0830913	0.0917396
ribose-phosphate	4	0.0261431	0.0299473	0.0293257	0.0331729	0.026751	0.025577	0.010785	0.0188318	0.010427	0	0.0172161	0.00820205	0.0250803	0.0283846	0.02177	0.0324409	0.0248428	0.0367768	0.0522315	0.0420189	0.0467271	0.0431554	0.0437494	0.0464285
ribose-phosphate	5	0.518031	0.535421	0.472184	0.493142	0.477793	0.514332	0.425966	0.443903	0.457892	0.32457	0.395388	0.43026	0.472638	0.47044	0.477858	0.518912	0.482331	0.471927	0.449858	0.44715	0.431986	0.425006	0.426508	0.447767
UMP	0	0.523224	0.540097	0.55252	0.571752	0.564987	0.573134	0.706671	0.644339	0.628196	0.736406	0.649787	0.645852	0.517541	0.52673	0.494979	0.49138	0.481437	0.477525	0.699808	0.694676	0.705774	0.694518	0.723839	0.681348
UMP	1	0.0064437	0.00910732	0.0123826	0.0071402	0.00686869	0.00369525	0	0.00966671	0.0038281	0.000379984	0	0.00483088	0.002164	0.00640967	0.0121577	0.0126227	0.0177882	0.0084341	0.00408568	0.00494895	0.00165331	0.00362089	0.00252989	0.000978271
UMP	2	0.0361792	0.0370312	0.0316896	0.0294049	0.0369466	0.0320269	0.0258336	0.0310269	0.0335738	0.0195209	0.0358884	0.0353459	0.0543741	0.0459083	0.0379626	0.0417908	0.0489277	0.0527388	0.030413	0.034061	0.0272331	0.0300408	0.0277528	0.0338347
UMP	3	0.0481033	0.0478739	0.0406339	0.0415533	0.0458702	0.0345057	0.0410709	0.0361327	0.0405945	0.0305673	0.0370004	0.0314147	0.056999	0.0553797	0.0514196	0.054882	0.0565871	0.0610427	0.0350301	0.0442205	0.0340452	0.0394295	0.0420443	0.0373161
UMP	4	0.028784	0.0247642	0.0224552	0.0266486	0.0277324	0.0242409	0.0118637	0.0169258	0.0223978	0.00322038	0.0159562	0.0193118	0.0295009	0.0306829	0.0293009	0.0302308	0.0333884	0.03042	0.0195282	0.025395	0.0299346	0.0209372	0.0144013	0.0234893
UMP	5	0.255826	0.237991	0.247837	0.235607	0.23126	0.238416	0.159971	0.204461	0.215825	0.18143	0.191792	0.20257	0.247242	0.234256	0.271849	0.26745	0.269865	0.273422	0.159036	0.142891	0.151806	0.157937	0.137602	0.163582
UMP	6	0.0435043	0.0534322	0.0418308	0.0430115	0.0352907	0.0408582	0.0297546	0.0281627	0.0247739	0.0190277	0.0354078	0.0343301	0.0477856	0.0464404	0.0408228	0.0531906	0.0432827	0.0441804	0.0299719	0.02606	0.0226166	0.0273666	0.0196792	0.0237559
UMP	7	0.0480589	0.0387635	0.0431634	0.0342084	0.0426446	0.0431144	0.0243347	0.0283994	0.0298314	0.00944797	0.0287094	0.0238327	0.0369644	0.04398	0.0498124	0.0423239	0.0416837	0.0477215	0.0210919	0.0269065	0.0258248	0.0218149	0.0255927	0.0301356
UMP	8	0.00987595	0.0109398	0.00748702	0.0106739	0.00840062	0.00732324	0.000500416	0.000885089	0.000979416	0	0.00545939	0.00251256	0.0074292	0.00957645	0.0116874	0.00612858	0.00704013	0.00451558	0.00103446	0.000841629	0.00111237	0.00362503	0.00225389	0.00555987
UMP	9	0	0	0	0	0	0.00268507	0	0	0	0	0	0	0	0.000636996	8.48017e-06	0	0	0	0	0	0	0.000710677	0.00430524	0
cysteine	0	1	1	1	0.991198	1	1	0.967904	1	0.994979	0.978857	1	1	1	1	1	1	1	1	1	1	0.781134	1	1	1
cysteine	1	0	0	0	0.0088022	0	0	0.0320958	0	0.00502106	0.0211426	0	0	0	0	0	0	0	0	0	0	0.218866	0	0	0
cysteine	2	0	0	0	0	0	0	0	0	0	0	0	0	0	0	0	0	0	0	0	0	0	0	0	0
cysteine	3	0	0	0	0	0	0	0	0	0	0	0	0	0	0	0	0	0	0	0	0	0	0	0	0
phenylalanine	0	1	0.997907	1	0.998175	0.998532	0.997849	1	0.999404	0.999015	0.998429	0.998677	1	0.99913	0.997278	0.998942	1	1	0.999564	0.999635	0.999805	0.999311	0.997697	0.999065	0.986433
phenylalanine	1	0	0.002093	0	0.00182526	0.0014677	0.00215135	0	0.000596432	0.00098516	0.00157102	0.00132335	0	0.000869701	0.00272199	0.00105834	0	0	0.000436318	0.000365336	0.000195409	0.000689003	0.00230281	0.000934911	0.0135667
phenylalanine	2	0	0	0	0	0	0	0	0	0	0	0	0	0	0	0	0	0	0	0	0	0	0	0	0
phenylalanine	3	0	0	0	0	0	0	0	0	0	0	0	0	0	0	0	0	0	0	0	0	0	0	0	0
phenylalanine	4	0	0	0	0	0	0	0	0	0	0	0	0	0	0	0	0	0	0	0	0	0	0	0	0
phenylalanine	5	0	0	0	0	0	0	0	0	0	0	0	0	0	0	0	0	0	0	0	0	0	0	0	0
phenylalanine	6	0	0	0	0	0	0	0	0	0	0	0	0	0	0	0	0	0	0	0	0	0	0	0	0
phenylalanine	7	0	0	0	0	0	0	0	0	0	0	0	0	0	0	0	0	0	0	0	0	0	0	0	0
phenylalanine	8	0	0	0	0	0	0	0	0	0	0	0	0	0	0	0	0	0	0	0	0	0	0	0	0
phenylalanine	9	0	0	0	0	0	0	0	0	0	0	0	0	0	0	0	0	0	0	0	0	0	0	0	0
histidine	0	0.998711	0.998866	0.999418	0.997352	0.998548	0.998953	0.999239	0.996384	0.999024	0.998774	0.997201	1	0.998859	0.999077	0.997978	0.99804	1	0.999609	0.999499	1	0.999259	0.998775	0.998814	0.999423
histidine	1	0.0012889	0.00113378	0.000582159	0.00264761	0.00145201	0.00104685	0.00076077	0.00361598	0.000975549	0.00122575	0.00279866	0	0.00114066	0.000922848	0.0020216	0.00195976	0	0.000390509	0.000501325	0	0.000740942	0.0012247	0.00118626	0.000576879
histidine	2	0	0	0	0	0	0	0	0	0	0	0	0	0	0	0	0	0	0	0	0	0	0	0	0
histidine	3	0	0	0	0	0	0	0	0	0	0	0	0	0	0	0	0	0	0	0	0	0	0	0	0
histidine	4	0	0	0	0	0	0	0	0	0	0	0	0	0	0	0	0	0	0	0	0	0	0	0	0
histidine	5	0	0	0	0	0	0	0	0	0	0	0	0	0	0	0	0	0	0	0	0	0	0	0	0
histidine	6	0	0	0	0	0	0	0	0	0	0	0	0	0	0	0	0	0	0	0	0	0	0	0	0
isoleucine	0	0.998454	0.99769	0.997404	0.997627	0.998069	0.998312	0.997493	0.997637	0.997401	1	0.998	0.998748	0.997991	0.99802	1	0.99817	0.998946	1	0.997888	0.997562	0.998473	0.99801	0.999279	0.997963
isoleucine	1	0.00154567	0.00230967	0.00259614	0.0023729	0.0019311	0.00168778	0.00250682	0.00236316	0.00259914	0	0.00198094	0.0012517	0.00190142	0.00198041	0	0.00182972	0.00100288	0	0.00211243	0.00243813	0.00152653	0.00199009	0.000514408	0.00203664
isoleucine	2	0	0	0	0	0	0	0	0	0	0	1.95186e-05	0	0.000108036	0	0	0	5.13152e-05	0	0	0	0	0	0.000206931	0
isoleucine	3	0	0	0	0	0	0	0	0	0	0	0	0	0	0	0	0	0	0	0	0	0	0	0	0
isoleucine	4	0	0	0	0	0	0	0	0	0	0	0	0	0	0	0	0	0	0	0	0	0	0	0	0
isoleucine	5	0	0	0	0	0	0	0	0	0	0	0	0	0	0	0	0	0	0	0	0	0	0	0	0
isoleucine	6	0	0	0	0	0	0	0	0	0	0	0	0	0	0	0	0	0	0	0	0	0	0	0	0
leucine	0	0.998268	0.997889	0.999955	0.998113	0.998005	0.998355	0.998611	0.998469	0.998268	0.997486	0.997667	0.997809	1	0.998632	0.998309	0.997536	0.996886	0.998314	0.998103	0.997762	0.997722	0.997849	0.997905	0.996943
leucine	1	0.00171047	0.00211079	4.47761e-05	0.00188744	0.00199492	0.00164539	0.00138911	0.001531	0.00173234	0.00251414	0.00233347	0.00219087	0	0.00136809	0.00169149	0.00246435	0.00311355	0.00168622	0.00189729	0.00223785	0.00227832	0.00215112	0.00209491	0.00305671
leucine	2	2.17415e-05	0	0	0	0	0	0	0	0	0	0	0	0	0	0	0	0	0	0	0	0	0	0	0
leucine	3	0	0	0	0	0	0	0	0	0	0	0	0	0	0	0	0	0	0	0	0	0	0	0	0
leucine	4	0	0	0	0	0	0	0	0	0	0	0	0	0	0	0	0	0	0	0	0	0	0	0	0
leucine	5	0	0	0	0	0	0	0	0	0	0	0	0	0	0	0	0	0	0	0	0	0	0	0	0
leucine	6	0	0	0	0	0	0	0	0	0	0	0	0	0	0	0	0	0	0	0	0	0	0	0	0
lysine	0	0.99852	0.999598	0.998942	0.999458	0.999902	0.998432	1	0.999259	1	0.999997	0.998725	0.998973	0.996999	0.99934	0.999465	0.99794	0.996812	0.999279	0.999199	0.998292	0.997721	0.998878	0.998358	0.999341
lysine	1	0.0014774	0.000401927	0.00105779	0.000542279	9.76487e-05	0.00154288	0	0.000741347	0	2.78557e-06	0.00127463	0.00102674	0.00300148	0.000659787	0.000535324	0.00205991	0.00318795	0.000720677	0.00080129	0.00170792	0.002279	0.00112194	0.00164245	0.000658504
lysine	2	0	0	0	0	0	2.50637e-05	0	0	0	0	0	0	0	0	0	0	0	0	0	0	0	0	0	0
lysine	3	2.3841e-06	0	0	0	0	0	0	0	0	0	0	0	0	0	0	0	0	0	0	0	0	0	0	0
lysine	4	0	0	0	0	0	0	0	0	0	0	0	0	0	0	0	0	0	0	0	0	0	0	0	0
lysine	5	0	0	0	0	0	0	0	0	0	0	0	0	0	0	0	0	0	0	0	0	0	0	0	0
lysine	6	0	0	0	0	0	0	0	0	0	0	0	0	0	0	0	0	0	0	0	0	0	0	0	0
methionine	0	0.994277	0.993915	0.993281	0.994491	0.9953	0.997713	0.99653	0.994986	0.998945	0.991026	0.999039	0.995456	0.994096	0.991803	0.993242	0.994881	0.995649	0.997783	0.995928	0.998118	0.996684	0.995468	0.995672	0.996316
methionine	1	0.00327469	0.00385411	0.00471707	0.00452359	0.00372588	0.00135692	0.00235041	0.00437894	0.000803426	0.00897395	0	0.00395735	0.00465882	0.00630628	0.00597997	0.00331682	0.00279902	0.000646706	0.0035265	0.00137938	0.00265133	0.00425653	0.00401776	0.00300047
methionine	2	0	0	0	0	0	0	0	0	0	0	0	0	0	0	0	0	0	0	0	0	0	0	0	0
methionine	3	9.74642e-05	0.000157081	0	0	0	0.000141584	0	0	0	0	0	0	0	0	0	0.00020268	0	0	9.71127e-05	0	0	0	0	0
methionine	4	0.00235088	0.00207348	0.00200171	0.000985144	0.000974264	0.000788917	0.00111942	0.000634762	0.000251252	0	0.000961353	0.000586943	0.00124527	0.00189073	0.000778032	0.00159904	0.00155201	0.00157043	0.000448632	0.000503011	0.000664395	0.000275387	0.000310452	0.00068367
methionine	5	0	0	0	0	0	0	0	0	0	0	0	0	0	0	0	0	0	0	0	0	0	0	0	0
arginine	0	0.999467	1	1	1	0.999618	0.99865	0.999267	0.998941	1	1	0.999876	0.999459	0.999703	0.998735	0.99903	1	0.99888	0.999641	1	1	0.998668	1	0.999574	1
arginine	1	0.000533221	0	0	0	0.000382144	0.00135025	0.000733235	0.00105875	0	0	0.000123756	0.000541176	0.000297229	0.00126525	0.000970174	0	0.00112024	0.000358538	0	0	0.00133159	0	0.000425965	0
arginine	2	0	0	0	0	0	0	0	0	0	0	0	0	0	0	0	0	0	0	0	0	0	0	0	0
arginine	3	0	0	0	0	0	0	0	0	0	0	0	0	0	0	0	0	0	0	0	0	0	0	0	0
arginine	4	0	0	0	0	0	0	0	0	0	0	0	0	0	0	0	0	0	0	0	0	0	0	0	0
arginine	5	0	0	0	0	0	0	0	0	0	0	0	0	0	0	0	0	0	0	0	0	0	0	0	0
arginine	6	0	0	0	0	0	0	0	0	0	0	0	0	0	0	0	0	0	0	0	0	0	0	0	0
threonine	0	0.998143	0.99737	0.999266	0.998853	0.997772	0.999415	0.998041	0.998679	0.998728	0.998554	0.998026	0.99711	0.998504	0.997975	0.99833	0.997326	0.998785	0.9978	0.99844	0.997321	0.999018	0.998353	0.998309	0.998791
threonine	1	0.00185717	0.00263033	0.000734108	0.00114479	0.0022282	0.000585092	0.00195865	0.00132118	0.00127198	0.00144581	0.0019737	0.00289035	0.00149566	0.00202494	0.00167011	0.00267358	0.00121534	0.00220022	0.00156002	0.00267943	0.000981763	0.00164737	0.001691	0.00120911
threonine	2	0	0	0	2.03539e-06	0	0	0	0	0	0	0	0	0	0	0	0	0	0	0	0	0	0	0	0
threonine	3	0	0	0	0	0	0	0	0	0	0	0	0	0	0	0	0	0	0	0	0	0	0	0	0
threonine	4	0	0	0	0	0	0	0	0	0	0	0	0	0	0	0	0	0	0	0	0	0	0	0	0
valine	0	0.998128	0.997945	0.997246	0.997491	0.997886	0.999157	0.998461	0.997478	0.998613	0.998168	0.99818	0.999451	0.998457	0.997743	1	0.998184	0.999989	0.998399	1	0.999657	0.998102	0.999963	0.99797	0.998957
valine	1	0.00187239	0.00205524	0.00275377	0.00248795	0.00211359	0.000710328	0.00153875	0.00242911	0.00127239	0.00183191	0.00166252	0.000549323	0.00145354	0.00215123	0	0.00181558	0	0.00160064	0	0.000343102	0.00187565	0	0.00201338	0.00100209
valine	2	0	0	0	2.12632e-05	0	0.000132671	0	9.24988e-05	0.00011506	0	0.00015698	0	8.90635e-05	0.000105521	0	0	1.10467e-05	0	0	0	2.25777e-05	3.70715e-05	1.66895e-05	4.13839e-05
valine	3	0	0	0	0	0	0	0	0	0	0	0	0	0	0	0	0	0	0	0	0	0	0	0	0
valine	4	0	0	0	0	0	0	0	0	0	0	0	0	0	0	0	0	0	0	0	0	0	0	0	0
valine	5	0	0	0	0	0	0	0	0	0	0	0	0	0	0	0	0	0	0	0	0	0	0	0	0
tryptophan	0	0.999374	0.99793	1	1	0.999434	0.999282	1	1	1	1	0.998445	1	1	1	0.999624	1	1	0.997468	0.99862	1	1	0.999399	0.999302	1
tryptophan	1	0.00062625	0.00206988	0	0	0.000565732	0.000717935	0	0	0	0	0.00155477	0	0	0	0.000376292	0	0	0.00253246	0.00137982	0	0	0.000600973	0.000698162	0
tryptophan	2	0	0	0	0	0	0	0	0	0	0	0	0	0	0	0	0	0	0	0	0	0	0	0	0
tryptophan	3	0	0	0	0	0	0	0	0	0	0	0	0	0	0	0	0	0	0	0	0	0	0	0	0
tryptophan	4	0	0	0	0	0	0	0	0	0	0	0	0	0	0	0	0	0	0	0	0	0	0	0	0
tryptophan	5	0	0	0	0	0	0	0	0	0	0	0	0	0	0	0	0	0	0	0	0	0	0	0	0
tryptophan	6	0	0	0	0	0	0	0	0	0	0	0	0	0	0	0	0	0	0	0	0	0	0	0	0
tryptophan	7	0	0	0	0	0	0	0	0	0	0	0	0	0	0	0	0	0	0	0	0	0	0	0	0
tryptophan	8	0	0	0	0	0	0	0	0	0	0	0	0	0	0	0	0	0	0	0	0	0	0	0	0
tryptophan	9	0	0	0	0	0	0	0	0	0	0	0	0	0	0	0	0	0	0	0	0	0	0	0	0
tryptophan	10	0	0	0	0	0	0	0	0	0	0	0	0	0	0	0	0	0	0	0	0	0	0	0	0
tryptophan	11	0	0	0	0	0	0	0	0	0	0	0	0	0	0	0	0	0	0	0	0	0	0	0	0
tyrosine	0	0.999044	0.997657	0.998717	0.99843	0.998156	0.999336	1	0.999054	0.998783	1	1	0.999534	0.998389	0.999113	0.99893	0.999376	0.997305	1	0.999913	0.99764	0.998446	0.999701	1	0.996018
tyrosine	1	0.000956443	0.0023429	0.00128336	0.00156959	0.00184353	0.000664419	0	0.000945619	0.00121662	0	0	0.000465634	0.00161117	0.000886568	0.00107032	0.000624315	0.00269466	0	8.66983e-05	0.00236023	0.00155423	0.000298841	0	0.00398235
tyrosine	2	0	0	0	0	0	0	0	0	0	0	0	0	0	0	0	0	0	0	0	0	0	0	0	0
tyrosine	3	0	0	0	0	0	0	0	0	0	0	0	0	0	0	0	0	0	0	0	0	0	0	0	0
tyrosine	4	0	0	0	0	0	0	0	0	0	0	0	0	0	0	0	0	0	0	0	0	0	0	0	0
tyrosine	5	0	0	0	0	0	0	0	0	0	0	0	0	0	0	0	0	0	0	0	0	0	0	0	0
tyrosine	6	0	0	0	0	0	0	0	0	0	0	0	0	0	0	0	0	0	0	0	0	0	0	0	0
tyrosine	7	0	0	0	0	0	0	0	0	0	0	0	0	0	0	0	0	0	0	0	0	0	0	0	0
tyrosine	8	0	0	0	0	0	0	0	0	0	0	0	0	0	0	0	0	0	0	0	0	0	0	0	0
tyrosine	9	0	0	0	0	0	0	0	0	0	0	0	0	0	0	0	0	0	0	0	0	0	0	0	0

## Sheet: formatted MS data (INCA)
	Compound	Labels	Cells without inhibitors-mean	Cells without inhibitors-std	DHEA-mean	DHEA-std	Azaserine-mean	Azaserine-std	Fidarestat-mean	Fidarestat-std
0	Glucose	M0	0	0.01	0	0.01	0	0.01	0	0.01
1	Glucose	M1	0	0.01	0	0.01	0	0.01	0	0.01
2	Glucose	M2	0	0.01	0	0.01	0	0.01	0	0.01
3	Glucose	M3	0.000209643	0.01	0.000416562	0.01	0	0.01	9.73043e-05	0.01
4	Glucose	M4	0.00631199	0.01	0.00417779	0.0102335	0.0181332	0.0142898	0.0221845	0.0112043
5	Glucose	M5	0.00161779	0.01	0.00197667	0.01	0.00193533	0.01	0.00199812	0.01
6	Glucose	M6	0.991861	0.01	0.993429	0.01	0.979931	0.0134039	0.97572	0.0126116
7			1		2		3		4
8	glucose-6-phosphate	M0	0.17197	0.0874183	0.300121	0.178261	0.16442	0.131469	0.179696	0.141958
9	glucose-6-phosphate	M1	0.0136612	0.0162011	0.0218257	0.0260757	0.0206658	0.0155077	0.0159633	0.0111296
10	glucose-6-phosphate	M2	0.0052072	0.01	0.00348592	0.01	0.0116912	0.01	0.0176027	0.0113764
11	glucose-6-phosphate	M3	0.116139	0.0259489	0.145851	0.0361475	0.126259	0.0206756	0.14228	0.0329507
12	glucose-6-phosphate	M4	0.0146509	0.010625	0.0158636	0.017357	0.0216516	0.0128659	0.0294459	0.0185618
13	glucose-6-phosphate	M5	0.0241362	0.0137626	0.00426494	0.01	0.0127579	0.0105733	0.0217636	0.0129998
14	glucose-6-phosphate	M6	0.654236	0.04963	0.508588	0.144071	0.642554	0.0911275	0.593249	0.0951899
15			1		2		3		4
16	D-glyceraldehdye-3-phosphate	M0	0.284422	0.195658	0.66524	0.205127	0.430288	0.11446	0.491514	0.0635668
17	D-glyceraldehdye-3-phosphate	M1	0	0.01	0	0.01	0	0.01	0	0.01
18	D-glyceraldehdye-3-phosphate	M2	0	0.01	0	0.01	0	0.01	0	0.01
19	D-glyceraldehdye-3-phosphate	M3	0.715578	0.195658	0.33476	0.205127	0.569712	0.11446	0.508486	0.0635668
20			1		2		3		4
21	Glycerol-3-phosphate	M0	0.510121	0.0344592	0.354095	0.0331898	0.543746	0.0466922	0.560708	0.0356628
22	Glycerol-3-phosphate	M1	0.000252522	0.01	0.00156364	0.01	0.00133954	0.01	0	0.01
23	Glycerol-3-phosphate	M2	0.000275887	0.01	0.000945332	0.01	0.00026636	0.01	0.000319013	0.01
24	Glycerol-3-phosphate	M3	0.489351	0.0341646	0.643396	0.0350653	0.454648	0.0463311	0.438973	0.0352423
25			1		2		3		4
26	pyruvate	M0	0.324018	0.0126396	0.359784	0.021727	0.358747	0.0131804	0.425259	0.010343
27	pyruvate	M1	0.00240466	0.01	0.00637913	0.01	0.00481255	0.01	0.00596707	0.01
28	pyruvate	M2	0.00304283	0.01	0.00255852	0.01	0.00699911	0.01	0.00974277	0.01
29	pyruvate	M3	0.670535	0.0145658	0.631278	0.018371	0.629442	0.0132879	0.559031	0.010876
30			1		2		3		4
31	lactate	M0	0.328185	0.0154112	0.323109	0.015651	0.361436	0.0161681	0.416426	0.01
32	lactate	M1	0.00661465	0.01	0.00435076	0.01	0.00701805	0.01	0.00820796	0.01
33	lactate	M2	0.0072116	0.01	0.00398555	0.01	0.00740201	0.01	0.0086626	0.01
34	lactate	M3	0.657989	0.0152948	0.668555	0.0158221	0.624144	0.016002	0.566703	0.01
35			1		2		3		4
36	isocitrate	M0	0.670608	0.0279847	0.758879	0.0514217	0.711491	0.0214089	0.728526	0.0181196
37	isocitrate	M1	0.0162002	0.01	0.0177008	0.01	0.0193822	0.01	0.0237745	0.01
38	isocitrate	M2	0.189622	0.0102224	0.145287	0.0282667	0.168898	0.0109493	0.154938	0.01
39	isocitrate	M3	0.0413489	0.01	0.0277645	0.01	0.0359399	0.01	0.038015	0.01
40	isocitrate	M4	0.0532845	0.01	0.0350159	0.01	0.0442005	0.01	0.0369506	0.01
41	isocitrate	M5	0.0244177	0.01	0.0138961	0.01	0.0179962	0.01	0.0154756	0.01
42	isocitrate	M6	0.00451831	0.01	0.00145627	0.01	0.00209241	0.01	0.00232019	0.01
43			1		2		3		4
44	a-ketoglutarate	M0	0.651114	0.0190456	0.696167	0.0282503	0.670806	0.0155672	0.681211	0.01
45	a-ketoglutarate	M1	0.0365317	0.01	0.0344951	0.01	0.0358291	0.01	0.0428275	0.01
46	a-ketoglutarate	M2	0.198053	0.01	0.183169	0.01	0.192278	0.01	0.18555	0.01
47	a-ketoglutarate	M3	0.0534507	0.01	0.0433497	0.01	0.0503312	0.01	0.0466444	0.01
48	a-ketoglutarate	M4	0.0468115	0.01	0.0340233	0.01	0.0391546	0.01	0.0342287	0.01
49	a-ketoglutarate	M5	0.0140386	0.01	0.00879548	0.01	0.0116003	0.01	0.00953778	0.01
50			1		2		3		4
51	succinate	M0	0.956839	0.01	0.978656	0.01	0.955658	0.01	0.967313	0.01
52	succinate	M1	0.00880171	0.01	0.00539094	0.01	0.0094902	0.01	0.00854967	0.01
53	succinate	M2	0.0229354	0.01	0.0113304	0.01	0.0237339	0.01	0.017149	0.01
54	succinate	M3	0.00874801	0.01	0.00370039	0.01	0.00873806	0.01	0.00544746	0.01
55	succinate	M4	0.00267579	0.01	0.000922487	0.01	0.00237983	0.01	0.00154033	0.01
56			1		2		3		4
57	malate	M0	0.815282	0.0127876	0.862593	0.0239534	0.822132	0.0148718	0.84423	0.01
58	malate	M1	0.0337411	0.01	0.0272434	0.01	0.0337647	0.01	0.0351273	0.01
59	malate	M2	0.0924644	0.01	0.073653	0.0118487	0.090942	0.01	0.0762599	0.01
60	malate	M3	0.0469671	0.01	0.0299661	0.01	0.0435388	0.01	0.0364927	0.01
61	malate	M4	0.0115455	0.01	0.00654469	0.01	0.00962285	0.01	0.00789052	0.01
62			1		2		3		4
63	fumarate	M0	0.815827	0.0153682	0.863076	0.0266182	0.832244	0.0150172	0.850536	0.01
64	fumarate	M1	0.0313506	0.01	0.023962	0.01	0.0296308	0.01	0.0302691	0.01
65	fumarate	M2	0.0835924	0.01	0.0668203	0.0124447	0.0814753	0.01	0.0673822	0.01
66	fumarate	M3	0.0422805	0.01	0.0280693	0.01	0.035777	0.01	0.0310075	0.01
67	fumarate	M4	0.0269495	0.01	0.0180724	0.01	0.0208727	0.01	0.0208049	0.01
68			1		2		3		4
69	aspartate	M0	0.680565	0.0152785	0.790538	0.0312016	0.69337	0.0133862	0.730772	0.0182561
70	aspartate	M1	0.0588996	0.01	0.0408342	0.01	0.0588923	0.01	0.0590271	0.01
71	aspartate	M2	0.159071	0.01	0.114301	0.0138042	0.157838	0.01	0.133232	0.0101654
72	aspartate	M3	0.0804204	0.01	0.0451628	0.0103147	0.0733753	0.01	0.0636488	0.01
73	aspartate	M4	0.0210438	0.01	0.00916441	0.01	0.0165244	0.01	0.01332	0.01
74			1		2		3		4
75	glutamate	M0	0.654631	0.0177312	0.695704	0.0293206	0.670601	0.0143384	0.679812	0.01
76	glutamate	M1	0.0347057	0.01	0.0335454	0.01	0.0351393	0.01	0.0433772	0.01
77	glutamate	M2	0.200023	0.01	0.186293	0.0109517	0.19687	0.01	0.188511	0.01
78	glutamate	M3	0.0518361	0.01	0.0410415	0.01	0.0470937	0.01	0.0452988	0.01
79	glutamate	M4	0.044995	0.01	0.034686	0.01	0.0397061	0.01	0.0336106	0.01
80	glutamate	M5	0.0138099	0.01	0.00872973	0.01	0.0105894	0.01	0.0093899	0.01
81			1		2		3		4
82	glutamine	M0	0.994457	0.01	0.996215	0.01	0.995744	0.01	0.99698	0.01
83	glutamine	M1	0.00249521	0.01	0.0016571	0.01	0.00182243	0.01	0.00165636	0.01
84	glutamine	M2	0.00199917	0.01	0.00146809	0.01	0.00159254	0.01	0.00086433	0.01
85	glutamine	M3	0.000518523	0.01	0.00033655	0.01	0.000426494	0.01	0.000293097	0.01
86	glutamine	M4	0.00045904	0.01	0.000297519	0.01	0.000367961	0.01	0.000187826	0.01
87	glutamine	M5	7.12886e-05	0.01	2.57899e-05	0.01	4.68925e-05	0.01	1.86038e-05	0.01
88			1		2		3		4
89	alanine	M0	0.653951	0.0280755	0.724189	0.0512138	0.708372	0.0259207	0.733141	0.01
90	alanine	M1	0.00291162	0.01	0.00425609	0.01	0.00263716	0.01	0.00380627	0.01
91	alanine	M2	0.00475349	0.01	0.00369942	0.01	0.00448708	0.01	0.00419068	0.01
92	alanine	M3	0.338384	0.0267294	0.267856	0.0483993	0.284503	0.0239596	0.258862	0.01
93			1		2		3		4
94	serine	M0	0.917299	0.01	0.968151	0.01	0.92489	0.01	0.953517	0.01
95	serine	M1	0.0280658	0.01	0.0118782	0.01	0.0260068	0.01	0.0164627	0.01
96	serine	M2	0.0110651	0.01	0	0.01	0.0105553	0.01	0.00618748	0.01
97	serine	M3	0.0435704	0.01	0.019971	0.01	0.0385475	0.01	0.0238332	0.01
98			1		2		3		4
99	glycine	M0	0.9683	0.01	0.983575	0.01	0.972054	0.01	0.979125	0.01
100	glycine	M1	0.00342631	0.01	0.00353281	0.01	0.00259271	0.01	0.00464185	0.01
101	glycine	M2	0.0282734	0.01	0.0128918	0.01	0.0253533	0.01	0.0162327	0.01
102			1		2		3		4
103	proline	M0	0.850248	0.0446622	0.873159	0.0611406	0.834154	0.010175	0.880712	0.0360004
104	proline	M1	0.0176002	0.01	0.0130844	0.0181389	0.0241773	0.01	0.0223522	0.01
105	proline	M2	0.0962491	0.0484453	0.0909185	0.045017	0.104752	0.01	0.0750463	0.0369521
106	proline	M3	0.0197718	0.0119688	0.0171659	0.01	0.0195156	0.01	0.0155436	0.01
107	proline	M4	0.0130373	0.01	0.00427388	0.01	0.0145086	0.01	0.00536351	0.01
108	proline	M5	0.00309405	0.01	0.0013988	0.01	0.00289312	0.01	0.000982734	0.01
109			1		2		3		4
110	aconitate	M0	0.624042	0.0339534	0.746888	0.0696178	0.678707	0.026358	0.693491	0.0239401
111	aconitate	M1	0.0226353	0.01	0.0173307	0.01	0.0217559	0.01	0.0261054	0.01
112	aconitate	M2	0.207297	0.0142634	0.149055	0.0400967	0.185238	0.0121594	0.171214	0.013118
113	aconitate	M3	0.0483053	0.01	0.0301838	0.01	0.040251	0.01	0.044256	0.01
114	aconitate	M4	0.0630792	0.01	0.0383533	0.0121559	0.0499537	0.01	0.0431425	0.01
115	aconitate	M5	0.0291516	0.01	0.0157601	0.01	0.0205722	0.01	0.0187178	0.01
116	aconitate	M6	0.0054903	0.01	0.00242935	0.01	0.00352224	0.01	0.00307334	0.01
117			1		2		3		4
118	UDP-D-glucose	M0	0.0694511	0.01	0.131072	0.0200196	0.073777	0.01	0.0811795	0.01
119	UDP-D-glucose	M1	0.000445154	0.01	0.00113256	0.01	0	0.01	0.0047496	0.01
120	UDP-D-glucose	M2	0.00372062	0.01	0.000491727	0.01	0.0043543	0.01	0.0163605	0.01
121	UDP-D-glucose	M3	0.0331129	0.01	0.0230074	0.0144785	0.0361012	0.01	0.0623998	0.0122882
122	UDP-D-glucose	M4	0.0106623	0.01	0.000805969	0.01	0.00846818	0.01	0.0252968	0.0107574
123	UDP-D-glucose	M5	0.042832	0.01	0.0452078	0.0222949	0.0594178	0.01	0.0497827	0.01
124	UDP-D-glucose	M6	0.434556	0.0250936	0.526739	0.0368055	0.370079	0.0181586	0.484721	0.0315423
125	UDP-D-glucose	M7	0.0143726	0.01	0.0092256	0.01	0.0224913	0.01	0.0216238	0.01
126	UDP-D-glucose	M8	0.0463797	0.01	0.0323292	0.0169061	0.0657485	0.01	0.0391625	0.0151653
127	UDP-D-glucose	M9	0.046395	0.01	0.0186007	0.0106999	0.0504772	0.01	0.0391844	0.01
128	UDP-D-glucose	M10	0.0308877	0.01	0.00675493	0.01	0.0409464	0.0131972	0.0215038	0.0116701
129	UDP-D-glucose	M11	0.189231	0.0162597	0.183768	0.0124648	0.196761	0.0202598	0.118725	0.01
130	UDP-D-glucose	M12	0.0401041	0.01	0.0101849	0.01	0.0396038	0.01	0.0224158	0.01
131	UDP-D-glucose	M13	0.032564	0.01	0.0106808	0.01	0.0308483	0.01	0.0121335	0.01
132	UDP-D-glucose	M14	0.0052855	0.01	0	0.01	0.000925659	0.01	0.000760582	0.01
133	UDP-D-glucose	M15	0	0.01	0	0.01	0	0.01	0	0.01
134			1		2		3		4
135	UDP-N-acetyl-glucosamine	M0	0.119473	0.01	0.169789	0.0680559	0.105174	0.01	0.187339	0.01
136	UDP-N-acetyl-glucosamine	M1	0.00276895	0.01	0.0048755	0.01	0.00551947	0.01	0.00564236	0.01
137	UDP-N-acetyl-glucosamine	M2	0.0383608	0.01	0.0387971	0.01	0.0361303	0.01	0.0390423	0.01
138	UDP-N-acetyl-glucosamine	M3	0.0281271	0.01	0.0218966	0.01	0.0330416	0.01	0.0438892	0.01
139	UDP-N-acetyl-glucosamine	M4	0.0178958	0.01	0.0124818	0.01	0.0228653	0.01	0.0244283	0.01
140	UDP-N-acetyl-glucosamine	M5	0.0679242	0.01	0.061436	0.01	0.0803365	0.01	0.0780205	0.01
141	UDP-N-acetyl-glucosamine	M6	0.213969	0.0140741	0.23488	0.0278328	0.18302	0.0117743	0.260075	0.01
142	UDP-N-acetyl-glucosamine	M7	0.0331363	0.01	0.0318834	0.01	0.040513	0.01	0.0276986	0.01
143	UDP-N-acetyl-glucosamine	M8	0.173696	0.0118697	0.189299	0.0152966	0.161563	0.011694	0.153798	0.01
144	UDP-N-acetyl-glucosamine	M9	0.030385	0.01	0.0247622	0.01	0.0388289	0.01	0.0191275	0.01
145	UDP-N-acetyl-glucosamine	M10	0.0349559	0.01	0.0197194	0.01	0.0345777	0.01	0.0264532	0.01
146	UDP-N-acetyl-glucosamine	M11	0.101712	0.01	0.0915133	0.0182512	0.116098	0.0107368	0.0668835	0.01
147	UDP-N-acetyl-glucosamine	M12	0.0266818	0.01	0.0216432	0.01	0.0286026	0.01	0.0190778	0.01
148	UDP-N-acetyl-glucosamine	M13	0.0829268	0.01	0.0651165	0.01	0.0879601	0.01	0.0386702	0.01
149	UDP-N-acetyl-glucosamine	M14	0.0141923	0.01	0.00688555	0.01	0.0145436	0.01	0.00698819	0.01
150	UDP-N-acetyl-glucosamine	M15	0.013057	0.01	0.00485255	0.01	0.0102126	0.01	0.00286656	0.01
151	UDP-N-acetyl-glucosamine	M16	0.000739663	0.01	0.000169476	0.01	0.00101336	0.01	0	0.01
152	UDP-N-acetyl-glucosamine	M17	0	0.01	0	0.01	0	0.01	0	0.01
153			1		2		3		4
154	AMP	M0	0.63042	0.0375065	0.69765	0.0425153	0.610395	0.0194159	0.748421	0.0237436
155	AMP	M1	0	0.01	0	0.01	0.000290977	0.01	0	0.01
156	AMP	M2	0.0282282	0.0250505	0.0146553	0.01	0.033158	0.0169248	0.010849	0.011469
157	AMP	M3	0.0365704	0.0159178	0.0314064	0.0160411	0.0335801	0.0123252	0.0217889	0.0142553
158	AMP	M4	0.000809133	0.01	0	0.01	0.00644481	0.0123913	0.00153014	0.01
159	AMP	M5	0.303973	0.0265888	0.256289	0.0286629	0.316131	0.0312913	0.217411	0.0188882
160	AMP	M6	0	0.01	0	0.01	0	0.01	0	0.01
161	AMP	M7	0	0.01	0	0.01	0	0.01	0	0.01
162	AMP	M8	0	0.01	0	0.01	0	0.01	0	0.01
163	AMP	M9	0	0.01	0	0.01	0	0.01	0	0.01
164	AMP	M10	0	0.01	0	0.01	0	0.01	0	0.01
165			1		2		3		4
166	D-sedoheptulose-7-phosphate	M0	0.760459	0.078177	0.830049	0.150135	0.812872	0.0362647	0.80576	0.0520809
167	D-sedoheptulose-7-phosphate	M1	0	0.01	0	0.01	0.000371163	0.01	0	0.01
168	D-sedoheptulose-7-phosphate	M2	0	0.01	0	0.01	0	0.01	0	0.01
169	D-sedoheptulose-7-phosphate	M3	0.0868732	0.0654017	0.103253	0.0990075	0.070445	0.0346728	0.0671617	0.0542918
170	D-sedoheptulose-7-phosphate	M4	0	0.01	0	0.01	0	0.01	0	0.01
171	D-sedoheptulose-7-phosphate	M5	0	0.01	0	0.01	0	0.01	0	0.01
172	D-sedoheptulose-7-phosphate	M6	0.150448	0.0474977	0.066698	0.0565293	0.115076	0.0121286	0.12531	0.0113438
173	D-sedoheptulose-7-phosphate	M7	0.00221968	0.01	0	0.01	0.00123531	0.01	0.00176793	0.01
174			1		2		3		4
175	NAD+	M0	0.19418	0.02522	0.251978	0.0384518	0.18912	0.0279196	0.195595	0.0305794
176	NAD+	M1	0.0150209	0.0104222	0	0.01	0.00948369	0.0101973	0.0198747	0.0102293
177	NAD+	M2	0.0607526	0.017391	0.0636807	0.0321064	0.0607023	0.0217254	0.0840961	0.0101251
178	NAD+	M3	0.0661861	0.01	0.0584743	0.0356617	0.08111	0.0128144	0.0814677	0.0239107
179	NAD+	M4	0.0229989	0.0192615	0.00748625	0.01	0.0239318	0.0210932	0.0551851	0.01
180	NAD+	M5	0.390414	0.0271695	0.470173	0.157457	0.377245	0.0309513	0.384052	0.0137285
181	NAD+	M6	0.0100054	0.01	0.00869735	0.0128044	0.00797645	0.01	0.0119947	0.01
182	NAD+	M7	0.0478028	0.0192902	0.0116112	0.0126116	0.0535888	0.0124019	0.040144	0.0109857
183	NAD+	M8	0.0427579	0.0119725	0.026338	0.0164131	0.0390613	0.01	0.0346968	0.0134427
184	NAD+	M9	0.00747255	0.01	0	0.01	0.00782107	0.0102325	0.00907111	0.01
185	NAD+	M10	0.142107	0.0174595	0.10156	0.0579256	0.149959	0.01	0.0838227	0.0166441
186	NAD+	M11	0.000302412	0.01	0	0.01	0	0.01	0	0.01
187	NAD+	M12	0	0.01	0	0.01	0	0.01	0	0.01
188	NAD+	M13	0	0.01	0	0.01	0	0.01	0	0.01
189	NAD+	M14	0	0.01	0	0.01	0	0.01	0	0.01
190	NAD+	M15	0	0.01	0	0.01	0	0.01	0	0.01
191	NAD+	M16	0	0.01	0	0.01	0	0.01	0	0.01
192	NAD+	M17	0	0.01	0	0.01	0	0.01	0	0.01
193	NAD+	M18	0	0.01	0	0.01	0	0.01	0	0.01
194	NAD+	M19	0	0.01	0	0.01	0	0.01	0	0.01
195	NAD+	M20	0	0.01	0	0.01	0	0.01	0	0.01
196	NAD+	M21	0	0.01	0	0.01	0	0.01	0	0.01
197			1		2		3		4
198	ribose-phosphate	M0	0.289638	0.0262607	0.415162	0.0590075	0.287818	0.0259397	0.301853	0.0259995
199	ribose-phosphate	M1	0.0159944	0.01	0.00510362	0.01	0.0142527	0.01	0.0195107	0.01
200	ribose-phosphate	M2	0.0764602	0.01	0.065973	0.01	0.0935053	0.01	0.100678	0.0118612
201	ribose-phosphate	M3	0.0876038	0.01	0.0898542	0.01	0.0938575	0.01	0.0941937	0.01
202	ribose-phosphate	M4	0.0284862	0.01	0.0109103	0.01	0.0282159	0.01	0.0457185	0.01
203	ribose-phosphate	M5	0.501817	0.0248165	0.412997	0.0480965	0.482351	0.0184485	0.438046	0.0114612
204			1		2		3		4
205	UMP	M0	0.554286	0.0197185	0.668542	0.042754	0.498265	0.0197654	0.699994	0.0141984
206	UMP	M1	0.00760629	0.01	0.00311761	0.01	0.00992939	0.01	0.0029695	0.01
207	UMP	M2	0.0338797	0.01	0.0301983	0.01	0.0469504	0.01	0.0305559	0.01
208	UMP	M3	0.04309	0.01	0.0361301	0.01	0.0560517	0.01	0.0386809	0.01
209	UMP	M4	0.0257709	0.01	0.0149459	0.01	0.0305873	0.01	0.0222809	0.01
210	UMP	M5	0.241156	0.01	0.192675	0.019847	0.260681	0.0161006	0.152142	0.0100907
211	UMP	M6	0.0429879	0.01	0.0285761	0.01	0.0459504	0.01	0.0249084	0.01
212	UMP	M7	0.0416589	0.01	0.0240926	0.01	0.0437477	0.01	0.0252277	0.01
213	UMP	M8	0.00911676	0.01	0.00172281	0.01	0.00772955	0.01	0.00240454	0.01
214	UMP	M9	0.000447511	0.01	0	0.01	0.000107579	0.01	0.000835987	0.01
215			1		2		3		4
216	cysteine	M0	0.998533	0.01	0.99029	0.013687	1	0.01	0.963522	0.0893515
217	cysteine	M1	0.00146703	0.01	0.00970991	0.013687	0	0.01	0.0364776	0.0893515
218	cysteine	M2	0	0.01	0	0.01	0	0.01	0	0.01
219	cysteine	M3	0	0.01	0	0.01	0	0.01	0	0.01
220			1		2		3		4
221	phenylalanine	M0	0.998744	0.01	0.999254	0.01	0.999152	0.01	0.996991	0.01
222	phenylalanine	M1	0.00125622	0.01	0.000745993	0.01	0.000847725	0.01	0.00300903	0.01
223	phenylalanine	M2	0	0.01	0	0.01	0	0.01	0	0.01
224	phenylalanine	M3	0	0.01	0	0.01	0	0.01	0	0.01
225	phenylalanine	M4	0	0.01	0	0.01	0	0.01	0	0.01
226	phenylalanine	M5	0	0.01	0	0.01	0	0.01	0	0.01
227	phenylalanine	M6	0	0.01	0	0.01	0	0.01	0	0.01
228	phenylalanine	M7	0	0.01	0	0.01	0	0.01	0	0.01
229	phenylalanine	M8	0	0.01	0	0.01	0	0.01	0	0.01
230	phenylalanine	M9	0	0.01	0	0.01	0	0.01	0	0.01
231			1		2		3		4
232	histidine	M0	0.998641	0.01	0.998437	0.01	0.998927	0.01	0.999295	0.01
233	histidine	M1	0.00135855	0.01	0.00156279	0.01	0.00107256	0.01	0.000705017	0.01
234	histidine	M2	0	0.01	0	0.01	0	0.01	0	0.01
235	histidine	M3	0	0.01	0	0.01	0	0.01	0	0.01
236	histidine	M4	0	0.01	0	0.01	0	0.01	0	0.01
237	histidine	M5	0	0.01	0	0.01	0	0.01	0	0.01
238	histidine	M6	0	0.01	0	0.01	0	0.01	0	0.01
239			1		2		3		4
240	isoleucine	M0	0.997926	0.01	0.998213	0.01	0.998854	0.01	0.998196	0.01
241	isoleucine	M1	0.00207388	0.01	0.00178363	0.01	0.00111907	0.01	0.0017697	0.01
242	isoleucine	M2	0	0.01	3.2531e-06	0.01	2.65585e-05	0.01	3.44886e-05	0.01
243	isoleucine	M3	0	0.01	0	0.01	0	0.01	0	0.01
244	isoleucine	M4	0	0.01	0	0.01	0	0.01	0	0.01
245	isoleucine	M5	0	0.01	0	0.01	0	0.01	0	0.01
246	isoleucine	M6	0	0.01	0	0.01	0	0.01	0	0.01
247			1		2		3		4
248	leucine	M0	0.998431	0.01	0.998052	0.01	0.998279	0.01	0.997714	0.01
249	leucine	M1	0.00156563	0.01	0.00194849	0.01	0.00172062	0.01	0.00228603	0.01
250	leucine	M2	3.62359e-06	0.01	0	0.01	0	0.01	0	0.01
251	leucine	M3	0	0.01	0	0.01	0	0.01	0	0.01
252	leucine	M4	0	0.01	0	0.01	0	0.01	0	0.01
253	leucine	M5	0	0.01	0	0.01	0	0.01	0	0.01
254	leucine	M6	0	0.01	0	0.01	0	0.01	0	0.01
255			1		2		3		4
256	lysine	M0	0.999142	0.01	0.999492	0.01	0.998306	0.01	0.998631	0.01
257	lysine	M1	0.00085332	0.01	0.000507583	0.01	0.00169419	0.01	0.00136852	0.01
258	lysine	M2	4.17729e-06	0.01	0	0.01	0	0.01	0	0.01
259	lysine	M3	3.97349e-07	0.01	0	0.01	0	0.01	0	0.01
260	lysine	M4	0	0.01	0	0.01	0	0.01	0	0.01
261	lysine	M5	0	0.01	0	0.01	0	0.01	0	0.01
262	lysine	M6	0	0.01	0	0.01	0	0.01	0	0.01
263			1		2		3		4
264	methionine	M0	0.99483	0.01	0.995997	0.01	0.994576	0.01	0.996364	0.01
265	methionine	M1	0.00357538	0.01	0.00341068	0.01	0.00395127	0.01	0.00313866	0.01
266	methionine	M2	0	0.01	0	0.01	0	0.01	0	0.01
267	methionine	M3	6.60215e-05	0.01	0	0.01	3.378e-05	0.01	1.61855e-05	0.01
268	methionine	M4	0.00152906	0.01	0.000592288	0.01	0.00143925	0.01	0.000480924	0.01
269	methionine	M5	0	0.01	0	0.01	0	0.01	0	0.01
270			1		2		3		4
271	arginine	M0	0.999622	0.01	0.999591	0.01	0.999331	0.01	0.999707	0.01
272	arginine	M1	0.000377602	0.01	0.000409486	0.01	0.000668573	0.01	0.000292926	0.01
273	arginine	M2	0	0.01	0	0.01	0	0.01	0	0.01
274	arginine	M3	0	0.01	0	0.01	0	0.01	0	0.01
275	arginine	M4	0	0.01	0	0.01	0	0.01	0	0.01
276	arginine	M5	0	0.01	0	0.01	0	0.01	0	0.01
277	arginine	M6	0	0.01	0	0.01	0	0.01	0	0.01
278			1		2		3		4
279	threonine	M0	0.99847	0.01	0.99819	0.01	0.99812	0.01	0.998372	0.01
280	threonine	M1	0.00152995	0.01	0.00181028	0.01	0.00187998	0.01	0.00162811	0.01
281	threonine	M2	3.39232e-07	0.01	0	0.01	0	0.01	0	0.01
282	threonine	M3	0	0.01	0	0.01	0	0.01	0	0.01
283	threonine	M4	0	0.01	0	0.01	0	0.01	0	0.01
284			1		2		3		4
285	valine	M0	0.997975	0.01	0.998392	0.01	0.998796	0.01	0.999108	0.01
286	valine	M1	0.00199888	0.01	0.00154733	0.01	0.00117016	0.01	0.000872371	0.01
287	valine	M2	2.56558e-05	0.01	6.07565e-05	0.01	3.42719e-05	0.01	1.96204e-05	0.01
288	valine	M3	0	0.01	0	0.01	0	0.01	0	0.01
289	valine	M4	0	0.01	0	0.01	0	0.01	0	0.01
290	valine	M5	0	0.01	0	0.01	0	0.01	0	0.01
291			1		2		3		4
292	tryptophan	M0	0.999337	0.01	0.999741	0.01	0.999515	0.01	0.999554	0.01
293	tryptophan	M1	0.000663299	0.01	0.000259128	0.01	0.000484791	0.01	0.000446492	0.01
294	tryptophan	M2	0	0.01	0	0.01	0	0.01	0	0.01
295	tryptophan	M3	0	0.01	0	0.01	0	0.01	0	0.01
296	tryptophan	M4	0	0.01	0	0.01	0	0.01	0	0.01
297	tryptophan	M5	0	0.01	0	0.01	0	0.01	0	0.01
298	tryptophan	M6	0	0.01	0	0.01	0	0.01	0	0.01
299	tryptophan	M7	0	0.01	0	0.01	0	0.01	0	0.01
300	tryptophan	M8	0	0.01	0	0.01	0	0.01	0	0.01
301	tryptophan	M9	0	0.01	0	0.01	0	0.01	0	0.01
302	tryptophan	M10	0	0.01	0	0.01	0	0.01	0	0.01
303	tryptophan	M11	0	0.01	0	0.01	0	0.01	0	0.01
304			1		2		3		4
305	tyrosine	M0	0.998557	0.01	0.999562	0.01	0.998852	0.01	0.99862	0.01
306	tyrosine	M1	0.00144337	0.01	0.000437979	0.01	0.00114784	0.01	0.00138039	0.01
307	tyrosine	M2	0	0.01	0	0.01	0	0.01	0	0.01
308	tyrosine	M3	0	0.01	0	0.01	0	0.01	0	0.01
309	tyrosine	M4	0	0.01	0	0.01	0	0.01	0	0.01
310	tyrosine	M5	0	0.01	0	0.01	0	0.01	0	0.01
311	tyrosine	M6	0	0.01	0	0.01	0	0.01	0	0.01
312	tyrosine	M7	0	0.01	0	0.01	0	0.01	0	0.01
313	tyrosine	M8	0	0.01	0	0.01	0	0.01	0	0.01
314	tyrosine	M9	0	0.01	0	0.01	0	0.01	0	0.01
