# Supplementary material for: 13C Metabolic Flux Analysis Indicates Endothelial Cells Attenuate Metabolic Perturbations by Modulating TCA Activity
Source: Metabolites. 2021 Apr 7;11(4):226. doi: 10.3390/metabo11040226 (PMC8068087; doi:10.3390/metabo11040226)
Supplement: Supplementary file 1 [file metabolites-11-00226-s001.zip › Supplemental File 3.csv]

	Comp. 1	Comp. 2	Comp. 3	Comp. 4	Comp. 5
serine M3	1.8555	1.2706	1.2344	1.2413	1.2413
serine M0	1.854	1.254	1.2184	1.2257	1.2257
serine M1	1.8051	1.2208	1.1865	1.1576	1.1576
glycine M2	1.7377	1.1788	1.1452	1.1047	1.1047
serine M2	1.7343	1.2598	1.2258	1.2866	1.2866
aspartate M2	1.7114	1.187	1.1564	1.0983	1.0983
aspartate M0	1.677	1.2414	1.2061	1.147	1.147
succinate M2	1.6748	1.197	1.172	1.1157	1.1157
aspartate M3	1.6479	1.2125	1.182	1.1216	1.1216
succinate M3	1.6414	1.117	1.0905	1.0474	1.0474
UDP-D-glucose M12	1.6358	1.128	1.1014	1.1132	1.1132
UMP M8	1.634	1.1405	1.1081	1.0951	1.0951
succinate M0	1.629	1.1763	1.1498	1.098	1.098
UMP M7	1.6172	1.1262	1.1159	1.0597	1.0597
glycine M0	1.6045	1.0856	1.0575	1.0115	1.0115
aspartate M4	1.5981	1.0905	1.0848	1.0293	1.0292
UDP-D-glucose M13	1.5942	1.1187	1.0927	1.1052	1.1052
UMP M0	1.5814	1.208	1.2457	1.1812	1.1812
succinate M4	1.5641	1.0664	1.0364	0.99262	0.99262
malate M3	1.5559	1.0699	1.0419	1.0111	1.0111
UMP M6	1.5249	1.1817	1.1806	1.1203	1.1203
ribose-phosphate M5	1.5192	1.0275	0.99956	0.96715	0.96716
UDP-D-glucose M6	1.4987	1.0369	1.114	1.0581	1.0581
malate M0	1.4874	1.0237	0.99486	0.99715	0.99715
UDP-D-glucose M0	1.4837	1.3929	1.3534	1.3133	1.3133
malate M2	1.4755	1.0121	0.98483	1.0159	1.0159
UDP-D-glucose M9	1.4538	1.215	1.1923	1.1636	1.1636
UDP-N-acetyl-glucosamine M10	1.4522	1.0154	0.98825	0.9483	0.9483
UMP M5	1.4466	1.3581	1.3686	1.3013	1.3013
UDP-N-acetyl-glucosamine M15	1.4262	1.1688	1.1369	1.0837	1.0837
malate M4	1.4023	0.94826	0.94262	0.93556	0.93556
isocitrate M4	1.3939	0.97582	0.98271	0.96417	0.96417
fumarate M0	1.3892	0.93936	0.92781	0.91781	0.91781
fumarate M3	1.373	0.93348	0.93979	0.91081	0.91081
methionine M4	1.3662	1.0308	1.0048	0.96181	0.96181
AMP M0	1.3618	1.2604	1.2598	1.1946	1.1946
aconitate M4	1.3591	0.92698	0.9528	0.93108	0.93107
UDP-D-glucose M10	1.3586	1.0065	1.0278	0.9864	0.9864
UMP M4	1.3544	1.0439	1.0611	1.0085	1.0085
isocitrate M2	1.3403	0.90965	0.91992	0.91727	0.91727
aconitate M5	1.3387	0.90941	0.98054	0.93161	0.93161
a-ketoglutarate M5	1.3304	0.91887	0.92156	0.8998	0.8998
proline M4	1.3125	0.90676	0.90852	1.0011	1.0011
aconitate M0	1.3086	0.92608	0.94648	0.93219	0.93219
isocitrate M0	1.3069	0.89187	0.91167	0.92193	0.92193
isocitrate M5	1.303	0.90113	0.94699	0.91901	0.91901
AMP M5	1.3004	1.2347	1.2284	1.1862	1.1862
UDP-N-acetyl-glucosamine M13	1.2988	1.49	1.4776	1.403	1.403
ribose-phosphate M0	1.2982	1.3234	1.2858	1.2227	1.2227
aconitate M2	1.2958	0.89317	0.89379	0.89681	0.89681
NAD M7	1.2955	1.1255	1.1048	1.1152	1.1152
a-ketoglutarate M4	1.2892	0.94633	0.96898	0.94624	0.94624
fumarate M2	1.2724	0.89934	0.87401	0.96184	0.96184
aspartate M1	1.2701	1.4699	1.428	1.3721	1.3721
glutamine M3	1.2619	1.0561	1.0384	1.0045	1.0045
glutamate M2	1.2596	0.86084	0.8385	0.97336	0.97336
a-ketoglutarate M2	1.2576	0.86228	0.85399	0.88084	0.88084
glutamate M4	1.2483	0.96821	0.96252	1.0158	1.0158
D-glyceraldehdye-3-phosphate M0	1.235	0.88139	0.88359	0.8439	0.8439
D-glyceraldehdye-3-phosphate M3	1.235	0.88139	0.88359	0.8439	0.8439
glutamine M0	1.233	1.2087	1.2046	1.1431	1.1431
a-ketoglutarate M0	1.2289	0.83664	0.84985	0.91451	0.91451
succinate M1	1.2258	1.2154	1.1891	1.1367	1.1367
UDP-N-acetyl-glucosamine M0	1.2243	0.97718	0.98289	0.94081	0.94081
UMP M3	1.2132	0.82365	1.0355	0.98366	0.98366
UDP-D-glucose M14	1.2069	0.84719	0.97695	1.2011	1.2011
glutamine M4	1.2013	1.2651	1.2345	1.1967	1.1967
UDP-N-acetyl-glucosamine M6	1.1865	1.0859	1.1677	1.2035	1.2035
aconitate M6	1.1854	0.80653	0.87218	0.86338	0.86337
glutamate M0	1.1788	0.81546	0.82094	0.9409	0.9409
glutamate M3	1.1757	0.81636	0.83344	0.92062	0.92062
fumarate M4	1.1705	0.79299	0.88246	0.94356	0.94356
glutamate M5	1.1684	0.81426	0.8627	0.87777	0.87777
NAD M10	1.1575	0.99333	0.98597	0.98775	0.98775
UDP-N-acetyl-glucosamine M12	1.1546	0.96471	0.97124	1.0346	1.0346
alanine M3	1.1529	0.94343	0.98956	0.96102	0.96102
a-ketoglutarate M3	1.134	0.77104	0.76127	0.93549	0.93549
UDP-N-acetyl-glucosamine M9	1.1163	0.97505	1.0711	1.0167	1.0167
UMP M1	1.1148	0.78865	0.82119	0.77862	0.77862
alanine M0	1.1129	0.91205	0.96088	0.9437	0.9437
isocitrate M3	1.0944	1.0659	1.0796	1.0639	1.0639
UDP-N-acetyl-glucosamine M14	1.0916	0.77548	0.76405	0.73884	0.73884
aconitate M3	1.0668	1.0888	1.1143	1.0776	1.0776
glutamine M2	1.0658	1.3765	1.3436	1.2949	1.2949
UDP-N-acetyl-glucosamine M11	1.0639	1.254	1.2982	1.2854	1.2854
UDP-D-glucose M8	1.0613	0.72989	0.86795	0.8682	0.8682
Glycerol-3-phosphate M0	1.0516	1.6132	1.5715	1.5751	1.5751
Glycerol-3-phosphate M3	1.0502	1.6087	1.5676	1.5677	1.5677
isocitrate M6	1.0262	0.69441	0.82576	0.78433	0.78433
pyruvate M0	1.0208	1.6603	1.6173	1.5428	1.5428
pyruvate M3	1.0124	1.6851	1.6437	1.5697	1.5697
UDP-N-acetyl-glucosamine M16	1.0122	0.78122	0.80743	0.88026	0.88027
D-sedoheptulose-7-phosphate M6	1.0027	0.89489	0.91424	0.93169	0.93169
NAD M0	0.99476	1.069	1.0413	1.1573	1.1573
UMP M2	0.9897	0.67069	0.93566	0.93201	0.93201
glutamine M5	0.96711	0.78979	0.78183	0.74197	0.74197
glucose-6-phosphate M6	0.96014	0.72725	0.70654	0.6845	0.6845
proline M5	0.94133	0.74048	0.72179	0.71599	0.71599
lactate M2	0.9292	1.8189	1.7672	1.7115	1.7115
glutamine M1	0.91896	0.69773	0.7648	0.72547	0.72547
malate M1	0.90362	1.3575	1.3197	1.2746	1.2746
AMP M2	0.86534	0.66899	0.68027	0.69046	0.69046
fumarate M1	0.83366	0.87292	0.85885	0.85492	0.85492
NAD M8	0.82922	0.59964	0.58697	0.55654	0.55655
UDP-D-glucose M11	0.8094	1.6196	1.5973	1.5155	1.5155
glucose-6-phosphate M3	0.76218	0.5289	0.51754	0.49108	0.49108
ribose-phosphate M1	0.76122	1.4692	1.4364	1.3714	1.3714
methionine M3	0.73914	0.50135	0.50136	0.55015	0.55015
lactate M1	0.73862	1.8366	1.7843	1.7051	1.7051
pyruvate M1	0.70461	0.51428	0.52849	0.51022	0.51022
proline M0	0.68666	0.52102	0.53944	0.80038	0.80039
glucose-6-phosphate M0	0.6683	0.67422	0.65511	0.62145	0.62145
glucose-6-phosphate M5	0.65694	0.82791	0.86721	0.87743	0.87743
UDP-D-glucose M1	0.64916	1.1112	1.0992	1.108	1.108
methionine M0	0.64011	0.51202	0.51783	0.63368	0.63368
alanine M2	0.63218	0.45121	0.44235	0.46626	0.46626
UDP-N-acetyl-glucosamine M7	0.6289	0.60155	0.72466	0.69058	0.69058
NAD M5	0.62453	0.75204	0.73073	1.0109	1.0109
alanine M1	0.61946	0.41993	0.43141	0.91024	0.91025
UDP-N-acetyl-glucosamine M4	0.57739	1.5438	1.5191	1.4631	1.4631
leucine M1	0.5591	0.61391	0.59642	0.63245	0.63245
leucine M0	0.55646	0.61151	0.59407	0.63103	0.63103
NAD M9	0.55076	0.80979	0.78687	0.82111	0.82111
UDP-N-acetyl-glucosamine M5	0.54991	1.2216	1.2539	1.189	1.189
tyrosine M0	0.53099	0.63403	0.62581	0.67831	0.67832
tyrosine M1	0.52792	0.63234	0.62409	0.6774	0.6774
NAD M1	0.51417	1.1671	1.1571	1.1633	1.1633
Glycerol-3-phosphate M2	0.50078	0.51733	0.50421	0.85153	0.85153
UDP-D-glucose M7	0.46871	1.0798	1.0979	1.0418	1.0418
UDP-N-acetyl-glucosamine M8	0.46359	1.4394	1.4114	1.3601	1.3601
Glucose M3	0.45971	0.65446	0.65911	0.7026	0.7026
threonine M2	0.45869	0.36273	0.42943	0.63764	0.63764
NAD M11	0.45869	0.36	0.43606	0.51938	0.51939
leucine M2	0.45869	0.36	0.43606	0.51938	0.51939
lysine M2	0.45869	0.36288	0.42911	0.55099	0.55099
lysine M3	0.45869	0.36	0.43606	0.51938	0.51939
aconitate M1	0.45659	1.4213	1.3913	1.3281	1.3281
AMP M3	0.44104	0.67488	0.65572	0.66091	0.66092
NAD M2	0.44015	0.81414	0.80184	0.98703	0.98703
glycine M1	0.43495	0.59841	0.64299	0.66814	0.66814
D-sedoheptulose-7-phosphate M0	0.43115	0.29576	0.35528	0.342	0.34201
lysine M0	0.43029	0.76052	0.8131	0.77093	0.77093
lysine M1	0.42755	0.76129	0.81455	0.77229	0.77229
glutamate M1	0.42741	1.8402	1.7951	1.7146	1.7146
ribose-phosphate M4	0.41189	1.8239	1.7767	1.6901	1.6901
isocitrate M1	0.40885	1.1885	1.1583	1.184	1.184
D-sedoheptulose-7-phosphate M7	0.38766	0.43428	0.43889	0.61462	0.61462
valine M1	0.38022	0.78303	0.80622	0.77971	0.77971
proline M2	0.37858	0.49249	0.4906	0.75354	0.75354
cysteine M0	0.3711	0.57539	0.56597	0.54758	0.54758
AMP M4	0.36873	0.2969	0.45778	0.49627	0.49628
cysteine M1	0.36677	0.58046	0.57068	0.55242	0.55242
proline M3	0.36386	0.35224	0.34241	0.83424	0.83424
tryptophan M0	0.35097	0.25206	0.25568	0.32857	0.32857
valine M0	0.34826	0.80402	0.82455	0.79078	0.79078
ribose-phosphate M2	0.34502	1.615	1.5938	1.5528	1.5528
tryptophan M1	0.33952	0.24052	0.24221	0.30843	0.30843
valine M2	0.33719	0.56011	0.548	0.76667	0.76667
proline M1	0.32067	0.59482	0.60721	0.61379	0.6138
AMP M1	0.30914	0.20928	0.38675	0.46477	0.46477
D-sedoheptulose-7-phosphate M1	0.30914	0.20937	0.38321	0.65926	0.65927
UDP-N-acetyl-glucosamine M2	0.29901	0.2121	0.30911	0.38604	0.38604
UDP-N-acetyl-glucosamine M1	0.29608	0.34112	0.38497	0.48882	0.48883
lactate M0	0.28799	1.8425	1.7955	1.7057	1.7057
arginine M1	0.2366	0.22575	0.33281	0.42347	0.42347
arginine M0	0.23572	0.23126	0.33838	0.42819	0.42819
a-ketoglutarate M1	0.23352	1.5688	1.5434	1.5149	1.5149
UDP-D-glucose M2	0.22383	1.5859	1.5456	1.468	1.468
NAD M3	0.2164	0.74089	0.74292	0.88798	0.88798
lactate M3	0.20719	1.8641	1.8158	1.726	1.726
D-sedoheptulose-7-phosphate M3	0.19655	0.42564	0.42449	0.43592	0.43593
Glycerol-3-phosphate M1	0.19436	0.55276	0.5986	0.70413	0.70413
UDP-D-glucose M5	0.18949	0.34117	0.54485	0.60942	0.60943
methionine M1	0.18752	0.19138	0.22517	0.49512	0.49513
glucose-6-phosphate M1	0.18464	0.20481	0.23979	0.73234	0.73234
glucose-6-phosphate M4	0.17731	0.74799	0.73084	0.87432	0.87432
ribose-phosphate M3	0.15119	0.55962	0.61108	0.58301	0.58301
phenylalanine M0	0.13903	0.63185	0.62563	0.59376	0.59377
phenylalanine M1	0.13782	0.6292	0.62309	0.59149	0.59149
threonine M1	0.11979	0.15127	0.25192	0.32072	0.32073
threonine M0	0.1195	0.15129	0.25181	0.32045	0.32046
UDP-D-glucose M3	0.11072	1.6285	1.5848	1.5086	1.5086
isoleucine M0	0.10738	0.093784	0.47693	0.59901	0.59901
isoleucine M1	0.10333	0.12639	0.485	0.61771	0.61771
UDP-N-acetyl-glucosamine M3	0.090897	1.6571	1.6102	1.5914	1.5914
Glucose M5	0.087994	0.088696	0.11398	0.42239	0.42239
UDP-D-glucose M4	0.073382	1.5578	1.5278	1.4486	1.4486
NAD M6	0.072472	0.25812	0.2866	0.52408	0.52408
pyruvate M2	0.069144	1.4809	1.4614	1.4104	1.4104
isoleucine M2	0.055808	0.55367	0.56556	0.64975	0.64975
Glucose M4	0.053608	1.0662	1.0702	1.0156	1.0156
histidine M1	0.046951	0.72176	0.70409	0.67631	0.67631
histidine M0	0.038138	0.71438	0.69728	0.66958	0.66958
Glucose M6	0.037842	1.0541	1.0575	1.0038	1.0038
glucose-6-phosphate M2	0.032552	1.1758	1.1527	1.176	1.176
UMP M9	0.032135	0.5543	0.56086	0.67138	0.67138
NAD M4	0.0063084	1.5358	1.4972	1.4226	1.4226
