# Supplementary material for: 13C Metabolic Flux Analysis Indicates Endothelial Cells Attenuate Metabolic Perturbations by Modulating TCA Activity
Source: Metabolites. 2021 Apr 7;11(4):226. doi: 10.3390/metabo11040226 (PMC8068087; doi:10.3390/metabo11040226)
Supplement: Supplementary file 1 [file metabolites-11-00226-s001.zip › Supplemental File 4.xlsx]

## Sheet: raw flux values
	FLUX VALUES
Reaction	Untreated	DHEA	Fiderastat	Azaserine
glc.e -> glc.c	81.5174	90.7049	80.1704	82.9431
glc.c -> g6p.c	81.5174	90.7049	80.1704	82.9431
g6p.c <-> f6p.c	89.7642	96.0679	83.8975	76.9736
f6p.c <-> dhap.c + g3p.c	97.4941	97.174	82.9586	83.2819
dhap.c <-> g3p.c	76.7907	97.174	82.9586	83.2819
pyr.c <-> lac.c	185.457	208.751	182.363	186.381
lac.c -> lac.e	185.457	208.751	182.363	186.381
g6p.c -> p5p.c + co2	11.5948	11.8847	11.4154	19.8648
p5p.c + p5p.c <-> s7p.c + g3p.c	3.8649	2.5982	2.0953	5.2346
s7p.c + g3p.c <-> f6p.c + e4p.c	3.8649	2.5982	2.0953	5.2346
p5p.c + e4p.c <-> f6p.c + g3p.c	3.8649	2.5982	2.0953	5.2346
pyr.c -> pyr.m	22.043	36.8915	69.0011	38.6999
pyr.m -> accoa.m + co2	20.465	34.8075	63.3869	36.5743
pyr.m + co2.d -> oaa.m	1.578	2.084	5.6141	2.1256
accoa.m + oaa.m -> cit.m	20.465	30.7173	58.2575	32.4133
akg.m + co2.d -> cit.m	1e-07	13.44	1e-07	6.4363e-07
akg.m -> suc.m + co2	21.6384	42.1594	74.0307	34.1716
suc.m <-> fum.m	15.804	23.9909	74.0307	31.4927
fum.m <-> mal.m	15.804	23.9909	74.0307	31.4927
mal.m <-> oaa.m	18.887	32.7235	57.7728	34.4487
glu.d -> glu.m	15.3862	22.5998	44.5408	27.0156
mal.m <-> mal.c	-3.083	-8.7326	16.2579	-2.956
pyr.c -> ala.c	1.0473e-07	7.2871e-07	1e-07	6.3545e-07
ala.d -> ala.c	1e-07	1.0371e-06	1.1546e-07	7.5939e-07
0*mal.c -> mal.p	42.1805	46.9432	66.6095	42.9909
0*mal.m -> mal.p	57.8195	53.0568	33.3905	57.0091
mal.p -> sink	100	100	100	100
r1p.d + r1p_dummy <-> p5p.c	-7.1054e-15	-7.1054e-15	-1.0658e-14	-1.0658e-14
cit.m -> akg.m + co2	20.465	44.1573	58.2575	32.4133
suc.m + co2.d -> akg.m	5.8344	18.1685	4.8372e-07	2.6789
dhap.c -> glyc3p.c	20.7034	7.2966e-07	4.8586e-07	6.4379e-07
oaa.m <-> asp.m	4.1156e-07	4.0902	5.1295	4.1609
asp.m <-> asp.c	4.1156e-07	4.0902	5.1295	4.1609
0*asp.c -> asp.p	99.6707	9.786e-05	100	0.1537
0*asp.m -> asp.p	0.3293	99.9999	4.3812e-07	99.8463
asp.p -> sink	100	100	100	100
asp.c + carbamoylp.c <-> orotate.c	4.1156e-07	4.0902	5.1295	4.1609
orotate.c + 5pr1d.c <-> o5p.c	4.1156e-07	4.0902	5.1295	4.1609
o5p.c -> co2 + utp.c	4.1156e-07	4.0902	5.1295	4.1609
p5p.c <-> 5pr1d.c	4.1156e-07	4.0902	5.1295	4.1609
carbamoylp.d -> carbamoylp.c	4.1156e-07	4.0902	5.1295	4.1609
f6p.c <-> ga6p.c	4.1156e-07	4.0902	5.1295	4.1609
ga6p.c + accoa.c <-> naga6p.c	4.1156e-07	4.0902	5.1295	4.1609
naga6p.c + utp.c <-> udpnaga6p.c	4.1156e-07	4.0902	5.1295	4.1609
udpnaga6p.c -> sink	4.1156e-07	4.0902	5.1295	4.1609
accoa.m <-> accoa.c	4.1156e-07	4.0902	5.1295	4.1609
accoadummy + accoa.d <-> accoa.c	7.1054e-15	7.1054e-15	0	7.1054e-15
utpdummy + udpnaga6p.d <-> udpnaga6p.c	7.5717e-16	6.6613e-16	8.8818e-16	6.6613e-16
utpdummy2 + udp.d <-> utp.c	2.8039e-15	2.6645e-15	3.5527e-15	2.6645e-15
0*fum.c -> fum.p	46.128	46.4884	52.276	48.9147
0*fum.m -> fum.p	53.872	53.5116	47.724	51.0853
fum.p -> sink	100	100	100	100
0*cit.c -> cit.p	48.3942	48.0376	53.2401	53.6496
0*cit.m -> cit.p	51.6058	51.9624	46.7599	46.3504
cit.p -> sink	100	100	100	100
0*suc.c -> suc.p	86.3021	91.2475	89.1308	85.6466
0*suc.m -> suc.p	13.6979	8.7525	10.8692	14.3534
suc.p -> sink	100	100	100	100
glu.m -> glt.m	15.3862	22.5998	44.5408	27.0156
glt.m <-> akg.m	15.3862	22.5998	44.5408	27.0156
akg.p -> sink	100	100	100	100
0*glt.m -> glt.p	1.1765	7.0195e-07	4.1931e-07	5.5542e-07
0*glt.c -> glt.p	98.8235	100	100	100
glt.p -> sink	100	100	100	100
mal.d -> mal.c	32.4327	57.4286	67.0936	56.2387
0*pyr.m -> pyr.p	49.9998	-1.8099e-05	100	0.0046
0*pyr.c -> pyr.p	50.0002	100	4.1923e-07	99.9954
pyr.p -> sink	100	100	100	100
gly -> g6p.c	19.8417	17.2477	15.1425	13.8953
g3p.c <-> pyr.c	178.15	196.946	168.012	171.798
mal.c -> pyr.c + co2	29.3497	48.696	83.3515	53.2827
akg.m <-> akg.c	20.0472	29.3262	28.7676	27.9363
0*akg.c -> akg.p	5.2183	0.00060801	3.9541e-07	9.9972e-05
0*akg.m -> akg.p	92.8963	3.1685e-06	3.9541e-07	9.9972e-05
akg.c -> glt.c	20.0472	29.3262	28.7676	27.9363
glt.c -> glt.e	20.0472	29.3262	28.7676	27.9363

## Sheet: flux ratios
	FLUX RATIOS
Reaction	Untreated	DHEA	Fiderastat	Azaserine
glc.e -> glc.c	1	1.11271	0.983476	1.01749
glc.c -> g6p.c	1	1.11271	0.983476	1.01749
g6p.c <-> f6p.c	1	1.07023	0.934643	0.857509
f6p.c <-> dhap.c + g3p.c	1	0.996717	0.850909	0.854225
dhap.c <-> g3p.c	1	1.26544	1.08032	1.08453
pyr.c <-> lac.c	1	1.1256	0.98332	1.00499
lac.c -> lac.e	1	1.1256	0.98332	1.00499
g6p.c -> p5p.c + co2	1	1.025	0.984528	1.71325
p5p.c + p5p.c <-> s7p.c + g3p.c	1	0.672255	0.542136	1.35439
s7p.c + g3p.c <-> f6p.c + e4p.c	1	0.672255	0.542136	1.35439
p5p.c + e4p.c <-> f6p.c + g3p.c	1	0.672255	0.542136	1.35439
pyr.c -> pyr.m	1	1.67362	3.1303	1.75565
pyr.m -> accoa.m + co2	1	1.70083	3.09733	1.78716
pyr.m + co2.d -> oaa.m	1	1.32066	3.55773	1.34702
accoa.m + oaa.m -> cit.m	1	1.50097	2.84669	1.58384
akg.m + co2.d -> cit.m	n/a	n/a	n/a	n/a
akg.m -> suc.m + co2	1	1.51803	4.6843	1.9927
suc.m <-> fum.m	1	1.51803	4.6843	1.9927
fum.m <-> mal.m	1	1.51803	4.6843	1.9927
mal.m <-> oaa.m	1	1.73259	3.05887	1.82394
glu.d -> glu.m	1	1.46884	2.89485	1.75583
mal.m <-> mal.c	1	2.8325	-5.2734	0.958806
pyr.c -> ala.c	n/a	n/a	n/a	n/a
ala.d -> ala.c	n/a	n/a	n/a	n/a
0*mal.c -> mal.p	1	1.11291	1.57915	1.01921
0*mal.m -> mal.p	1	0.917628	0.577495	0.985984
mal.p -> sink	1	1	1	1
r1p.d + r1p_dummy <-> p5p.c	n/a	n/a	n/a	n/a
cit.m -> akg.m + co2	1	1.50097	2.84669	1.58384
suc.m + co2.d -> akg.m	1	3.11403	0	0.459156
dhap.c -> glyc3p.c	1	0	0	0
oaa.m <-> asp.m	n/a	n/a	n/a	n/a
asp.m <-> asp.c	n/a	n/a	n/a	n/a
0*asp.c -> asp.p	1	0	1.0033	0.00154208
0*asp.m -> asp.p	n/a	n/a	n/a	n/a
asp.p -> sink	1	1	1	1
asp.c + carbamoylp.c <-> orotate.c	n/a	n/a	n/a	n/a
orotate.c + 5pr1d.c <-> o5p.c	n/a	n/a	n/a	n/a
o5p.c -> co2 + utp.c	n/a	n/a	n/a	n/a
p5p.c <-> 5pr1d.c	n/a	n/a	n/a	n/a
carbamoylp.d -> carbamoylp.c	n/a	n/a	n/a	n/a
f6p.c <-> ga6p.c	n/a	n/a	n/a	n/a
ga6p.c + accoa.c <-> naga6p.c	n/a	n/a	n/a	n/a
naga6p.c + utp.c <-> udpnaga6p.c	n/a	n/a	n/a	n/a
udpnaga6p.c -> sink	n/a	n/a	n/a	n/a
accoa.m <-> accoa.c	n/a	n/a	n/a	n/a
accoadummy + accoa.d <-> accoa.c	n/a	n/a	n/a	n/a
utpdummy + udpnaga6p.d <-> udpnaga6p.c	n/a	n/a	n/a	n/a
utpdummy2 + udp.d <-> utp.c	n/a	n/a	n/a	n/a
0*fum.c -> fum.p	1	1.00781	1.13328	1.06041
0*fum.m -> fum.p	1	0.99331	0.885878	0.948272
fum.p -> sink	1	1	1	1
0*cit.c -> cit.p	1	0.992631	1.10013	1.1086
0*cit.m -> cit.p	1	1.00691	0.906098	0.898163
cit.p -> sink	1	1	1	1
0*suc.c -> suc.p	1	1.0573	1.03278	0.992405
0*suc.m -> suc.p	1	0.638967	0.793494	1.04785
suc.p -> sink	1	1	1	1
glu.m -> glt.m	1	1.46884	2.89485	1.75583
glt.m <-> akg.m	1	1.46884	2.89485	1.75583
akg.p -> sink	1	1	1	1
0*glt.m -> glt.p	1	0	0	0
0*glt.c -> glt.p	1	1.01191	1.01191	1.01191
glt.p -> sink	1	1	1	1
mal.d -> mal.c	1	1.7707	2.0687	1.73401
0*pyr.m -> pyr.p	1	0	2.00001	0
0*pyr.c -> pyr.p	1	1.99999	0	1.9999
pyr.p -> sink	1	1	1	1
gly -> g6p.c	1	0.869265	0.763165	0.700308
g3p.c <-> pyr.c	1	1.10551	0.943097	0.964348
mal.c -> pyr.c + co2	1	1.65917	2.83994	1.81544
akg.m <-> akg.c	1	1.46286	1.43499	1.39353
0*akg.c -> akg.p	n/a	n/a	n/a	n/a
0*akg.m -> akg.p	n/a	n/a	n/a	n/a
akg.c -> glt.c	1	81	1.43499	1.39353
glt.c -> glt.e	1	1.46286	1.43499	1.39353

## Sheet: normalized fluxes
	Flux values normalized to glucose intake
Reactions	Untreated	DHEA	Fiderastat	Azaserine
glc.e -> glc.c	1	1	1	1
glc.c -> g6p.c	1	1	1	1
g6p.c <-> f6p.c	1.10117	1.05913	1.04649	0.928029
f6p.c <-> dhap.c + g3p.c	1.19599	1.07132	1.03478	1.00408
dhap.c <-> g3p.c	0.942016	1.07132	1.03478	1.00408
g3p.c <-> pyr.c	2.18542	2.17129	2.09569	2.07128
pyr.c <-> lac.c	2.27505	2.30143	2.27469	2.2471
lac.c -> lac.e	2.27505	2.30143	2.27469	2.2471
g6p.c -> p5p.c + co2	0.142237	0.131026	0.142389	0.239499
p5p.c + p5p.c <-> s7p.c + g3p.c	0.047412	0.0286445	0.0261356	0.0631107
s7p.c + g3p.c <-> f6p.c + e4p.c	0.047412	0.0286445	0.0261356	0.0631107
p5p.c + e4p.c <-> f6p.c + g3p.c	0.047412	0.0286445	0.0261356	0.0631107
pyr.c -> pyr.m	0.270409	0.40672	0.860681	0.466584
pyr.m -> accoa.m + co2	0.251051	0.383744	0.790652	0.440957
pyr.m + co2.d -> oaa.m	0.0193578	0.0229756	0.0700271	0.0256272
accoa.m + oaa.m -> cit.m	0.251051	0.338651	0.726671	0.39079
akg.m + co2.d -> cit.m	0	0.148173	0	0
akg.m -> suc.m + co2	0.193873	0.264494	0.923417	0.37969
suc.m <-> fum.m	0.193873	0.264494	0.923417	0.37969
fum.m <-> mal.m	0.193873	0.264494	0.923417	0.37969
mal.m <-> oaa.m	0.231693	0.360769	0.720625	0.415329
glu.d -> glu.m	0.188747	0.249157	0.555577	0.325712
mal.m <-> mal.c	-0.0378201	-0.0962748	0.202792	-0.0356389
pyr.c -> ala.c	0	0	0	0
ala.d -> ala.c	0	0	0	0
cit.m -> akg.m + co2	0.251051	0.338651	0.726671	0.39079
suc.m + co2.d -> akg.m	0.0715724	0.200303	0	0.032298
dhap.c -> glyc3p.c	0.253975	0	0	0
oaa.m <-> asp.m	0	0.0450935	0.0639825	0.0501657
asp.m <-> asp.c	0	0.0450935	0.0639825	0.0501657
asp.c + carbamoylp.c <-> orotate.c	0	0.0450935	0.0639825	0.0501657
orotate.c + 5pr1d.c <-> o5p.c	0	0.0450935	0.0639825	0.0501657
o5p.c -> co2 + utp.c	0	0.0450935	0.0639825	0.0501657
p5p.c <-> 5pr1d.c	0	0.0450935	0.0639825	0.0501657
carbamoylp.d -> carbamoylp.c	0	0.0450935	0.0639825	0.0501657
f6p.c <-> ga6p.c	0	0.0450935	0.0639825	0.0501657
ga6p.c + accoa.c <-> naga6p.c	0	0.0450935	0.0639825	0.0501657
naga6p.c + utp.c <-> udpnaga6p.c	0	0.0450935	0.0639825	0.0501657
udpnaga6p.c -> sink	0	0.0450935	0.0639825	0.0501657
accoa.m <-> accoa.c	0	0.0450935	0.0639825	0.0501657
glu.m -> glt.m	0.188747	0.249157	0.555577	0.325712
glt.m <-> akg.m	0.188747	0.249157	0.555577	0.325712
gly -> g6p.c	0.243404	0.190152	0.188879	0.167528
mal.c -> pyr.c + co2	0.360042	0.536862	1.03968	0.642401
akg.m <-> akg.c	0.245925	0.323314	0.358831	0.336813
akg.c -> glt.c	0.245925	0.323314	0.358831	0.336813
glt.c -> glt.e	0.245925	0.323314	0.358831	0.336813
mal.d -> mal.c	0.397862	0.633137	0.836887	0.67804

## Sheet: compartmentalization
	FLUX VALUES
Metabolite	Untreated	DHEA	Fiderastat	Azaserine
Aspartate
0*asp.c -> asp.p	0.996707	9.786e-07	1	0.001537
0*asp.m -> asp.p	0.003293	0.999999	4.3812e-09	0.998463
Citrate
0*cit.c -> cit.p	0.483942	0.480376	0.532401	0.536496
0*cit.m -> cit.p	0.516058	0.519624	0.532401	0.463504
Succinate
0*suc.c -> suc.p	0.863021	0.912475	0.891308	0.856466
0*suc.m -> suc.p	0.136979	0.087525	0.108692	0.143534
Fumarate
0*fum.c -> fum.p	0.46128	0.464884	0.52276	0.489147
0*fum.m -> fum.p	0.53872	0.535116	0.47724	0.510853
Malate
0*mal.c -> mal.p	0.421805	0.469432	0.666095	0.429909
0*mal.m -> mal.p	0.578195	0.530568	0.333905	0.570091
Glutamate
0*glt.m -> glt.p	0.011765	7.0195e-09	4.1931e-09	5.5542e-09
0*glt.c -> glt.p	0.988235	1	1	1
Pyruvate
0*pyr.m -> pyr.p	0.499998	-1.8099e-07	1	4.6e-05
0*pyr.c -> pyr.p	0.500002	1	4.1923e-09	0.999954
