# Supplementary material for: 13C Metabolic Flux Analysis Indicates Endothelial Cells Attenuate Metabolic Perturbations by Modulating TCA Activity
Source: Metabolites. 2021 Apr 7;11(4):226. doi: 10.3390/metabo11040226 (PMC8068087; doi:10.3390/metabo11040226)
Supplement: Supplementary file 1 [file metabolites-11-00226-s001.zip › Supplemental File 5.xlsx]

## Sheet: Confidence Intervals
		Untreated HUVECs - 95% Confidence Intervals		Fidarestat-treated HUVECs - 95% Confidence Intervals		DHEA-treated HUVECs - 95% Confidence Intervals		Azaserine-treated HUVECs - 95% Confidence Intervals
Rxn	ID	LB	UB	LB	UB	LB	UB	LB	UB
GLUT	glc.e -> glc.c	67.9228	111.72	71.0096	89.408	88.0467	93.333	74.1586	91.5903
HEX	glc.c -> g6p.c	67.9228	111.72	71.0096	89.408	88.0467	93.333	74.1586	91.5903
PFK net	g6p.c <-> f6p.c	60.1206	126.316	59.8981	110.095	78.3712	120.665	55.6794	108.629
ALDOLASE net	f6p.c <-> dhap.c + g3p.c	66.5657	135.616	66.1721	108.674	83.4664	119.837	66.1102	114.749
TRIOSE net	dhap.c <-> g3p.c	21.9762	131.584	40.26	108.71	59.0986	120.924	34.1534	110.015
LDH net	pyr.c <-> lac.c	125.739	241.378	175.312	189.718	197.5	220.173	168.831	204.57
LAC_T	lac.c -> lac.e	125.739	241.378	175.312	189.718	197.5	220.173	168.831	204.57
G6PDH	g6p.c -> p5p.c + co2	0	28.2404	4.8713e-07	26.4502	7.7188e-07	21.088	3.6329	30.9269
TKT1 net	p5p.c + p5p.c <-> s7p.c + g3p.c	-0.6092	9.4079	-1.3203	6.8131	-0.7751	5.8451	0.0337	8.4803
TALA net	s7p.c + g3p.c <-> f6p.c + e4p.c	-0.6092	9.4079	-1.3203	6.8131	-0.7751	5.8451	0.0337	8.4803
TKT2 net	p5p.c + e4p.c <-> f6p.c + g3p.c	-0.6092	9.4079	-1.3203	6.8131	-0.7751	5.8451	0.0337	8.4803
PYR.T	pyr.c -> pyr.m	16.6301	36.0929	51.4692	90.0235	19.3832	57.1129	24.9634	56.1936
PDH	pyr.m -> accoa.m + co2	15.6171	33.0008	47.4523	81.2726	18.3125	52.8388	23.607	52.5684
PC_M	pyr.m + co2.d -> oaa.m	0.7417	3.3001	2.4368	10.2431	0.6391	5.1643	0.8416	4.5481
CS	accoa.m + oaa.m -> cit.m	15.604	30.9356	44.273	76.7888	19.1897	49.8214	23.6571	47.6592
IDH_R	akg.m + co2.d -> cit.m	0	45.6438	0	Inf	0	Inf	0	388.81
AKGDH	akg.m -> suc.m + co2	13.6532	59.0642	55.3251	138.25	15.3312	120.644	20.6963	72.8138
SDH net	suc.m <-> fum.m	12.0503	22.2187	55.2732	96.9307	7.0181	50.4501	18.6106	57.9847
FUMARASE net	fum.m <-> mal.m	12.0503	22.2187	55.2732	96.9307	7.0181	50.4501	18.6106	57.9847
MDH net	mal.m <-> oaa.m	14.5269	29.9638	43.0874	73.2932	17.7429	48.8648	21.8213	48.9039
GLU.T	glu.d -> glu.m	13.8024	16.9692	37.4242	51.6857	11.878	34.4745	19.4068	39.767
MAL.T net	mal.m <-> mal.c	-12.0429	-0.2955	6.3385	29.3467	-21.3559	9.983	-8.2775	12.5136
R29	pyr.c -> ala.c	0	107.718	0	56.7385	0	45.8801	0	58.6614
R30	ala.d -> ala.c	0	105.461	0	65.6677	0	79.5256	0	68.5464
R31	0*mal.c -> mal.p	32.2142	53.6103	49.1318	100	27.7422	100	33.0512	64.9459
R32	0*mal.m -> mal.p	46.3897	67.7858	0	50.8682	0	72.2578	35.0541	66.9488
R33	mal.p -> sink	100	100	100	100	100	100	100	100
R34 net	r1p.d + r1p_dummy <-> p5p.c	-7.1054e-15	-7.1054e-15	-1.0658e-14	-1.0658e-14	-7.1054e-15	-7.1054e-15	-1.0658e-14	-1.0658e-14
IDH_F	cit.m -> akg.m + co2	15.6039	43.6801	44.8342	Inf	18.628	Inf	23.6233	421.387
AKGDH_R	suc.m + co2.d -> akg.m	0	44.8358	0	66.6397	0	92.1475	0	36.2067
G3PD1	dhap.c -> glyc3p.c	0	104.252	0	55.7292	0	45.5268	0	56.1299
ASPTAm net	oaa.m <-> asp.m	3.4669e-07	6.7382	1.6251e-05	10.1767	0.00031283	7.3822	0.006	9.2887
ASPGLU net	asp.m <-> asp.c	3.4669e-07	6.7382	1.625e-05	10.1767	0.00031283	7.3822	0.006	9.2887
R40	0*asp.c -> asp.p	4.2633e-14	100	1.4211e-14	100	7.1054e-15	100	4.2633e-14	100
R41	0*asp.m -> asp.p	0	100	0	100	0	100	0	100
R42	asp.p -> sink	100	100	100	100	100	100	100	100
ASPCT net	asp.c + carbamoylp.c <-> orotate.c	3.4669e-07	6.7382	1.625e-05	10.1767	0.00031283	7.3822	0.006	9.2887
ORPT net	orotate.c + 5pr1d.c <-> o5p.c	3.4669e-07	6.7382	1.625e-05	10.1767	0.00031283	7.3822	0.006	9.2887
OROPROBTRANS	o5p.c -> co2 + utp.c	3.4669e-07	6.7382	1.625e-05	10.1767	0.00031283	7.3822	0.006	9.2887
PRPS1L1 net	p5p.c <-> 5pr1d.c	3.4669e-07	6.7382	1.6251e-05	10.1767	0.00031283	7.3822	0.006	9.2887
R47	carbamoylp.d -> carbamoylp.c	3.4669e-07	6.7382	1.625e-05	10.1767	0.00031283	7.3822	0.006	9.2887
GFAT net	f6p.c <-> ga6p.c	3.4669e-07	6.7382	1.625e-05	10.1767	0.00031283	7.3822	0.006	9.2887
GNA1 net	ga6p.c + accoa.c <-> naga6p.c	3.4669e-07	6.7382	1.625e-05	10.1767	0.00031283	7.3822	0.006	9.2887
UAP net	naga6p.c + utp.c <-> udpnaga6p.c	3.4669e-07	6.7382	1.6251e-05	10.1767	0.00031283	7.3822	0.006	9.2887
R51	udpnaga6p.c -> sink	3.4669e-07	6.7382	1.625e-05	10.1767	0.00031283	7.3822	0.006	9.2887
ACCOA.T net	accoa.m <-> accoa.c	3.4669e-07	6.7382	1.625e-05	10.1767	0.00031283	7.3822	0.006	9.2887
R53 net	accoadummy + accoa.d <-> accoa.c	7.1054e-15	7.1054e-15	0	0	7.1054e-15	7.1054e-15	7.1054e-15	7.1054e-15
R54 net	utpdummy + udpnaga6p.d <-> udpnaga6p.c	7.5717e-16	7.5717e-16	8.8818e-16	8.8818e-16	6.6613e-16	6.6613e-16	6.6613e-16	6.6613e-16
R55 net	utpdummy2 + udp.d <-> utp.c	2.8039e-15	2.8039e-15	3.5527e-15	3.5527e-15	2.6645e-15	2.6645e-15	2.6645e-15	2.6645e-15
Fumc	0*fum.c -> fum.p	36.0784	55.8523	41.4023	62.9615	30.5477	61.6702	38.8294	58.6614
Fumm	0*fum.m -> fum.p	44.1477	63.9216	37.0385	58.5977	38.3298	69.4523	41.3386	61.1706
Fums	fum.p -> sink	100	100	100	100	100	100	100	100
cit-c	0*cit.c -> cit.p	24.4676	54.5134	13.4163	59.3992	10.4676	66.3771	17.9522	59.5475
cit-m	0*cit.m -> cit.p	45.4866	75.5324	40.6008	86.5837	33.6229	89.5324	40.4525	82.0478
cit-s	cit.p -> sink	100	100	100	100	100	100	100	100
suc-c	0*suc.c -> suc.p	76.5542	96.4999	77.8239	99.822	78.3881	100	75.8044	95.9304
suc-m	0*suc.m -> suc.p	3.5001	23.4458	0.178	22.1761	0	21.6119	4.0696	24.1956
suc-p	suc.p -> sink	100	100	100	100	100	100	100	100
GLS	glu.m -> glt.m	13.8024	16.9692	37.4242	51.6857	11.878	34.4745	19.4068	39.767
GDH1-m net	glt.m <-> akg.m	13.8024	16.9692	37.4242	51.6857	11.878	34.4745	19.4068	39.767
akg-m	0*akg.m -> akg.p	0	NaN	0	NaN	0	NaN	0	NaN
akg-c	0*akg.c -> akg.p	0	NaN	0	NaN	0	NaN	0	NaN
akg-p	akg.p -> sink	100	100	100	100	100	100	100	100
glt-m	0*glt.m -> glt.p	0	100	-7.1054e-15	100	7.1054e-15	100	-7.1054e-15	100
glt-c	0*glt.c -> glt.p	0	100	0	100	0	100	0	100
glt-p	glt.p -> sink	100	100	100	100	100	100	100	100
mal-d	mal.d -> mal.c	14.1974	76.0912	39.1984	99.9378	27.3725	84.6847	20.7276	92.0717
pyr-m	0*pyr.m -> pyr.p	0	100	2.8422e-14	100	-1.954e-14	100	3.3751e-14	100
pyr-c	0*pyr.c -> pyr.p	0	100	0	100	0	100	0	100
pyr-s	pyr.p -> sink	100	100	100	100	100	100	100	100
glycogen	gly -> g6p.c	0	34.788	0	31.097	0	31.8207	0	33.3018
PK net	g3p.c <-> pyr.c	126.12	267.06	130.267	218.003	158.777	240.229	120.32	211.889
malic enzyme	mal.c -> pyr.c + co2	11.2962	73.5265	56.0837	121.344	20.8791	76.8199	24.7636	91.8029
akg shuttle net	akg.m <-> akg.c	14.069	30.4242	27.3549	30.1803	18.7148	39.9193	24.54	31.396
akg-c	0*akg.c -> akg.p	0	NaN	0	NaN	0	NaN	0	NaN
akg-m	0*akg.m -> akg.p	0	NaN	0	NaN	0	NaN	0	NaN
akg-glt-c	akg.c -> glt.c	14.069	30.4242	27.3549	30.1803	18.7148	39.9193	24.54	31.396
glt-flux	glt.c -> glt.e	14.069	30.4242	27.3549	30.1803	18.7148	39.9193	24.54	31.396
